# Supplementary material for: Genomic and transcriptomic comparison of nucleotide variations for insights into bruchid resistance of mungbean (Vigna radiata [L.] R. Wilczek)
Source: BMC Plant Biol. 2016 Feb 17;16:46. doi: 10.1186/s12870-016-0736-1 (PMC4756517; doi:10.1186/s12870-016-0736-1)
Supplement: Additional file 2: Table S2. — Differentially expressed genes (DEGs) associated with bruchid resistance of mungbean. (XLS 67 kb) [file 12870_2016_736_MOESM2_ESM.xls]

## Sheet: Differential expressed genes
Table S2. Differentially expressed genes (DEGs) associated with bruchid resistance of mungbean.
Transcript ID	TPM FC (R/S)	DESeq R/S)	Gene Length (n.t.)	Blastx result	Score	Coverage(%)	E value	Identity(%)	Accession: conserved domain; E value < 1e-5	Category	Glycine-homolog	At-homolog	Map to pseudochromosome	Map to RIL59
g39185.t1	up	up**	1005	BAC22498: resistant specific protein-1(4) [V. radiata]	659	99	0	83	pfam03181: BURP	Resistant specific	gi|571451063|ref|XP_006578620.1|	AT5G25610.1	Vr05	scaffold_666
g39181.t1		up*	1110	KHN10348.1:Dehydration-responsive protein RD22 [Glycine soja]	441	99	2e-150	64		Resistant specific	gi|571451063|ref|XP_006578620.1|	AT5G25610.1	Vr05	scaffold_666
g42613.t1	up*	up*	315	CAA69609: MCM2-related protein, partial [Arabidopsis thaliana]	176	99	3e-50	71		Chromatin	gi|356521757|ref|XP_003529518.1|	AT1G44900.2	scaffold_137	scaffold_958
g27271.t1		down	1380	XP_003528793.2:PREDICTED: GDP-Man:Man(3)GlcNAc(2)-PP-Dol alpha-1,2-mannosyltransferase-like [Glycine max]	808	99	0	91		Enzyme	gi|571465038|ref|XP_003528793.2|	AT2G40190.1
g7632.t1		down	1350	XP_003548723.1:PREDICTED: spermidine hydroxycinnamoyl transferase-like [Glycine max]	707	99	0	74	PLN03157: PLN03157	Enzyme	gi|356560897|ref|XP_003548723.1|	AT2G19070.1	scaffold_7	scaffold_30
g1576.t1		up	1038	KHN44621.1:Mitogen-activated protein kinase 9 [Glycine soja]	623	99	0	92	cd07859: STKc_TDY_MAPK	Enzyme	gi|356522854|ref|XP_003530058.1|	AT3G18040.1	Vr01	scaffold_4
g9733.t1		down	987	XP_003527163.1:PREDICTED: phosphatase IMPL1, chloroplastic-like isoform X1 [Glycine max]	609	97	0	92	cd01639: IMPase	Enzyme	gi|356516969|ref|XP_003527163.1|	AT1G31190.1	Vr02	scaffold_46
g2158.t1		down*	1101	KHN11641.1:GDSL esterase/lipase [Glycine soja]	538	99	0	71		Enzyme	gi|571478989|ref|XP_003534425.2|	AT1G71250.1	Vr02	scaffold_6
g8358.t1		down	1512	NP_001234990.1:peroxisomal betaine-aldehyde dehydrogenase [Glycine max]	930	99	0	91		Enzyme	gi|351723857|ref|NP_001234990.1|	AT1G74920.1	Vr04	scaffold_35
g8361.t2		down	1149	XP_006581937.1:PREDICTED: alpha-N-acetylglucosaminidase-like isoform X2 [Glycine max]	710	97	0	90	pfam12972: NAGLU_C	Enzyme	gi|571461239|ref|XP_006581937.1|	AT5G13690.1	Vr04	scaffold_35
g728.t1	down	down	1089	AAA92063: cysteinyl endopeptidase [V. radiata]	723	99	0	99	cd02248: Peptidase_C1A; smart00848: Inhibitor_I29	Enzyme	gi|351721126|ref|NP_001237199.1|	AT5G50260.1	Vr05	scaffold_1
g28464.t1		down	2451	XP_003523092.1:PREDICTED: cell division cycle protein 48 homolog [Glycine max]	1533	99	0	95	COG0464: SpoVK	Enzyme	gi|356508699|ref|XP_003523092.1|	AT5G03340.1	Vr05	scaffold_298
g759.t1	down	down	963	XP_003526992: manganese-dependent ADP-ribose/CDP-alcohol diphosphatase-like [G. max]	590	99	0	86	cd07396: MPP_Nbla03831	Enzyme	gi|356516621|ref|XP_003526992.1|	AT4G24730.3	Vr05	scaffold_1
g28754.t1		down	1569	XP_003533872.1:PREDICTED: probable flavin-containing monooxygenase 1-like [Glycine max]	894	99	0	82		Enzyme	gi|356530607|ref|XP_003533872.1|	AT1G19250.1	Vr05	scaffold_304
g39115.t1		down	1383	XP_003553023.1:PREDICTED: serine/threonine-protein kinase rio2-like isoform 1 [Glycine max]	766	99	0	90		Enzyme	gi|356569677|ref|XP_003553023.1|	AT3G51270.1	Vr05	scaffold_662
g32794.t2		up	1419	KHN31038.1:DNA polymerase I, thermostable [Glycine soja]	660	91	0	79	smart00475: 53EXOc	Enzyme	gi|356519672|ref|XP_003528494.1|	AT3G52050.3	Vr07	scaffold_408
g5539.t2		down	870	AGZ15371.1:lactoylglutathione lyase [Phaseolus vulgaris]	557	96	0	96	TIGR00068: Lactoylglutathione_lyase	Enzyme	gi|571467930|ref|XP_006584081.1|	AT1G11840.6	Vr07	scaffold_20
g33443.t1		down	1128	XP_003550035.2:PREDICTED: putative oxidoreductase C1F5.03c-like [Glycine max]	543	98	0	85	COG0665: DadA	Enzyme	gi|571537095|ref|XP_003550035.2|	AT5G67290.1	Vr07	scaffold_428
g19486.t2		up	1881	AES61647.2:histone-lysine N-methyltransferase [Medicago truncatula]	964	99	0	74	smart00317: SET	Enzyme	gi|571481151|ref|XP_006588568.1|	AT4G02020.1	Vr08	scaffold_141
g11192.t1		down	1041	XP_003556632.1: PREDICTED: flavonol synthase/flavanone 3-hydroxylase-like [Glycine max]	598	98	0	84	PLN02750: PLN02750	Enzyme	gi|356577029|ref|XP_003556632.1|	AT3G19000.1	Vr11	scaffold_56
g3410.t1		up	732	XP_003539144.1:PREDICTED: haloacid dehalogenase-like hydrolase domain-containing protein Sgpp-like isoformX1 [Glycine max]	397	94	6e-137	83	PLN02770: PLN02770	Enzyme	gi|571487221|ref|XP_006590599.1|	AT2G38740.1	Vr09	scaffold_10
g16420.t1		up	591	XP_003548313.1:PREDICTED: pyridoxine/pyridoxamine 5'-phosphate oxidase 2 [Glycine max]	362	99	7e-125	89	TIGR04026: hypothetical_protein	Enzyme	gi|356560059|ref|XP_003548313.1|	AT2G46580.1	scaffold_179	scaffold_106
g8346.t1		down	672	KHN19357.1:5-formyltetrahydrofolate cyclo-ligase [Glycine soja]	357	99	8e-121	87	PLN02812: PLN02812	Enzyme	gi|571457947|ref|XP_006580962.1|	AT5G13050.1	Vr04	scaffold_35
g44285.t1		down	416	XP_003548224.1:PREDICTED: sorbitol dehydrogenase-like [Glycine max]	248	99	1e-78	88		Enzyme	gi|356559880|ref|XP_003548224.1|	AT5G51970.2
g39425.t1		up*	903	XP_003525289.2:PREDICTED: probable 3-hydroxyisobutyrate dehydrogenase-like 1, mitochondrial-like [Glycine max]	240	43	3e-73	88	COG2084: MmsB	Enzyme	gi|571456788|ref|XP_003525289.2|	AT4G29120.1	Vr09	scaffold_679
g5109.t1		down	1494	XP_006574689.1:PREDICTED: 3-epi-6-deoxocathasterone 23-monooxygenase-like isoform X2 [Glycine max]	708	88	8e-58	86		Enzyme	gi|356502946|ref|XP_003520275.1|	AT4G36380.1	Vr07	scaffold_18
g28730.t2		up*	1077	KHN32543.1:Acetolactate synthase 2, chloroplastic [Glycine soja]	191	28	2e-53	88	PLN02470: PLN02470	Enzyme	gi|356518882|ref|XP_003528106.1|	AT3G48560.1	Vr05	scaffold_304
g32068.t1		down	543	XP_010035085.1:PREDICTED: sorbitol dehydrogenase [Eucalyptus grandis]	263	79	5e-45	89		Enzyme	gi|358248648|ref|NP_001239661.1|	AT5G51970.2	Vr01	scaffold_387
g4736.t1	up	up	243	XP_007013618: Adenylate cyclase, putative isoform 1 [T. cacao]	87.8	98	6e-34	55	cl11964: CYTH-like_Pase super family	Enzyme	gi|356562926|ref|XP_003549719.1|	AT2G11890.2	scaffold_160	scaffold_16
g41867.t1	down*		300	XP_003518517: probable galacturonosyltransferase 15-like [G. max]	123	96	7e-31	72	cl11394: Glyco_tranf_GTA_type super family	Enzyme	gi|356553593|ref|XP_003545139.1|	AT3G58790.1	Vr06	scaffold_861
g43041.t1		down	455	CAC10211.1:E3 ubiquitin ligase BIG BROTHER-related protein [Cicer arietinum]	121	40	1e-30	89	pfam13639: zf-RING_2	Enzyme	gi|356536410|ref|XP_003536731.1|	AT3G19910.1	Vr07	scaffold_1036
g25015.t1		down	252	KEH20727.1:carbohydrate-binding X8 domain protein [Medicago truncatula]	110	94	2e-28	65	smart00768: X8	Enzyme	gi|571453161|ref|XP_006579395.1|	AT4G05430.1	Vr01	scaffold_227
g38036.t1	up		396	KEH28136: rhodanese-related sulfurtransferase [M. truncatula]	65.9	54	4e-10	57		Enzyme
g40048.t1	down*	down*	216	KEH26842: beta-amylase [M. truncatula]	54.7	71	1e-07	47	cl03185: DUF4434 super family	Enzyme			Vr10	scaffold_717
g28764.t1	down	down	615	AAA66288: proline-rich protein [G. max]	434	91	2e-22	45	cl19289: HC2 super family; pfam15240: Pro-rich; pfam00487: FA_desaturase	Enzyme, Chromatin	gi|351724433|ref|NP_001238593.1|	AT3G22142.1	Vr05	scaffold_304
g8328.t1		down	6372	AAR13317.1:gag-pol polyprotein [Phaseolus vulgaris]	1526	76	0	48	cd01647: RT_LTR; cd05326: secoisolariciresinol-DH_like_SDR_c	Enzyme; transposable element	gi|571495434|ref|XP_006593211.1|	AT3G29260.1	scaffold_7	scaffold_35
g4739.t1	up	up	882	XP_007044242: Cysteine-rich RLK (RECEPTOR-like protein kinase) 8 [T. cacao]	207	73	4e-89	39	cl06662: RVT_2 super family	Enzyme; transposable element	gi|571468467|ref|XP_006584292.1|	AT4G23160.1	scaffold_160	scaffold_16
g34458.t1	up	up**	6177	AAQ82037: gag/pol polyprotein [Pisum sativum]	1838	76	0	59	cd01647: RT_LTR; cd09279: RNase_HI_like; cd09274: RNase_HI_RT_Ty3; cd00303: retropepsin_like; pfam03181: BURP; pfam00665: rev; pfam01585: G-patch; pfam00078: RVT_1	Enzyme; Transposable element; Resistant specific	gi|571475114|ref|XP_006586476.1|	AT5G25610.1	Vr05	scaffold_461
g23794.t1	up		1944	KHN28259.1: Serine/threonine-protein phosphatase 7 long form like [Glycine soja]	759	98	0	61	pfam10536: PMD_transposase	Enzyme; Transposable emement	gi|571475319|ref|XP_006586572.1|	AT1G32120.1
g17227.t1		up	651	KEH20088.1:FAD-binding protein, putative [Medicago truncatula]	215	87	3e-66	52		FAD binding	gi|571567868|ref|XP_006606143.1|	AT3G49645.1	Vr03	scaffold_115
g9806.t1	down	down	1539	XP_003528297: cytochrome P450 734A1-like [G. max]	855	95	0	84	cl12078: p450 super family	Hormone-related	gi|356519272|ref|XP_003528297.1|	AT2G26710.1	Vr02	scaffold_46
g28927.t1	up		222	XP_003525914: F-box protein GID2-like [G. max]	85.1	99	1e-08	59		Hormone-related	gi|351725409|ref|NP_001238371.1|	AT4G24210.1
g28768.t1		down	357	ABG90382.1:lateral organ boundaries domain protein [Caragana korshinskii]	144	98	5e-40	61		Organ development			Vr05	scaffold_304
g7915.t1	up		1029	XP_003546026: U-box domain-containing protein 7-like [G. max]	400	99	1e-133	63	cd00020: ARM	Protein-protein interaction	gi|571440052|ref|XP_006575036.1|	AT2G27430.1	Vr07	scaffold_32
g26684.t1	up		921	XP_007149653: hypothetical protein [P. vulgaris]	509	99	3e-179	92	cl20084: NOZZLE super family	Protein-protein interaction; Transcription factor	gi|571447568|ref|XP_006577443.1|	AT4G27330.1
g13316.t1		up	5628	XP_014511048.1:PREDICTED: TMV resistance protein N-like isoform X2 [Vigna radiata var. radiata]	1194	58	0	80	PLN03210: PLN03210	Resistance related	gi|571530146|ref|XP_006599678.1|	AT5G17680.1
g16371.t1		down	837	XP_014524109.1:PREDICTED: RNA-binding protein 38-like [Vigna radiata var. radiata]	537	99	0	99	cd12384: RRM_RBM24_RBM38_like				scaffold_179	scaffold_106
g16371.t2		down	834	XP_014524109.1:PREDICTED: RNA-binding protein 38-like [Vigna radiata var. radiata]	530	99	0	99	cd12384: RRM_RBM24_RBM38_like				scaffold_179	scaffold_106
g19905.t1	up	up	525	KEH36866: senescence regulator [M. truncatula]	107	57	8e-26	63	pfam04520: senescence_reg	Senescence	gi|356548951|ref|XP_003542862.1|	AT4G04630.1
g4546.t1		down	1071	KHN22001.1:Glutelin type-A 1 [Glycine soja]	616	99	0	88	PLN00212: PLN00212	Storage protein	gi|359807097|ref|NP_001241090.1|	AT2G28680.1
g17654.t1		down	1275	NP_001237167.1:basic 7S globulin 2 precursor [Glycine max]	664	93	0	81	cd05489: xylanase_inhibitor_I_like	Storage protein	gi|356505878|ref|XP_003521716.1|	AT1G03220.1	Vr10	scaffold_119
g12756.t1		down	543	ADQ91848.1:late embryogenesis abundant protein group 9 protein [Arachis hypogaea]	292	99	1e-97	85	pfam05512: AWPM-19	Storage protein	gi|356576263|ref|XP_003556252.1|	AT1G04560.1
g40940.t1		down	390	XP_003538026.1:PREDICTED: legumin type B-like [Glycine max]	182	78	5e-53	86		Storage protein	gi|356539076|ref|XP_003538026.1|	AT2G28680.1	scaffold_518	scaffold_777
g40545.t1		down	624	XP_003533922.1:PREDICTED: 18 kDa seed maturation protein-like [Glycine max]	156	99	1e-43	48	pfam03760: LEA_1	Storage protein	gi|356530707|ref|XP_003533922.1|	AT5G06760.1	Vr08	scaffold_748
g5748.t1		down	207	KHN22001.1:Glutelin type-A 1 [Glycine soja]	120	89	6e-31	92		Storage protein
g16663.t1		up	2361	XP_003528413.1:PREDICTED: kinesin-1-like [Glycine max]	1267	97	0	82		Transport	gi|356519505|ref|XP_003528413.1|	AT4G21270.1	scaffold_194	scaffold_109
g5819.t1		up	1554	XP_003537975.1:PREDICTED: protein plastid transcriptionally active 16, chloroplastic [Glycine max]	642	96	0	90		Transport	gi|356538974|ref|XP_003537975.1|	AT3G46780.1
g6782.t1		down	765	XP_003526694.1:PREDICTED: bidirectional sugar transporter SWEET3-like [Glycine max]	440	99	2e-153	83	pfam03083: MtN3_slv	Transport	gi|356516019|ref|XP_003526694.1|	AT5G53190.1	scaffold_183	scaffold_25
g42244.t1	up		858	KEH31833: CO2+/MG2+ efflux protein ApaG [M. truncatula]	342	84	3e-114	67	cl01119: DUF525 super family; pfam02151: UVR	Transport	gi|571451112|ref|XP_006578635.1|		Vr05	scaffold_904
g17247.t1		down	558	XP_010929132.1:PREDICTED: apolipoprotein D [Elaeis guineensis]	333	98	1e-113	84		Transport	gi|351726387|ref|NP_001235845.1|	AT5G58070.1	Vr03	scaffold_115
g42753.t1		down	750	XP_003541791.1:PREDICTED: bidirectional sugar transporter SWEET1-like [Glycine max]	333	98	1e-111	81	pfam03083: MtN3_slv	Transport	gi|356515971|ref|XP_003526670.1|	AT1G21460.1	Vr06	scaffold_978
g4769.t1		down	648	KHN09633.1:Vacuolar protein sorting-associated protein 20 like 2 [Glycine soja]	311	99	5e-104	96	pfam03357: Snf7	Transport	gi|356508953|ref|XP_003523217.1|	AT5G09260.1	scaffold_160	scaffold_16
g12668.t1		down	201	XP_007041587.1: Nodulin MtN21 /EamA-like transporter family protein, putative isoform 1 [Theobroma cacao]	79	92	2e-15	53		Transport		AT1G25275.1
g35775.t1		down*	4074	AIC77183.1:polyprotein [Gossypium barbadense]	1140	94	0	45	pfam07727: RVT_2	Transposable element	gi|571447787|ref|XP_006577547.1|	AT4G23160.1	Vr05	scaffold_509
g34480.t1	up*	up*	2373	BAU01817.1: hypothetical protein VIGAN_11113600 [Vigna angularis var. angularis]	287	26	7e-86	80	pfam14227: UBN2_2 -gag-polypeptide of LTR copia-type	Transposable element	gi|571482332|ref|XP_006588922.1|		Vr05	scaffold_461
g19970.t1	up		453	KOM28729.1: hypothetical protein LR48_Vigan567s000400 [Vigna angularis]	268	90	2e-84	89	pfam03004: Transposase_24	Transposable element	gi|571444631|ref|XP_006576563.1|
g9926.t1		up	726	XP_007152385.1:hypothetical protein PHAVU_004G1255000g [Phaseolus vulgaris]	77.8	27	8e-14	54	pfam03108: DBD_Tnp_Mut	Transposable element			Vr08	scaffold_47
g6789.t1		dwon	1752	XP_007137566.1: hypothetical protein PHAVU_009G137300g [Phaseolus vulgaris]	917	98	0	83		Unknown	gi|571496991|ref|XP_006593760.1|	AT5G53220.3	scaffold_183	scaffold_25
g4663.t1	up	up	1413	XP_007137805:hypothetical protein PHAVU_009G157000g [Phaseolus vulgaris]	778	99	0	86	cl04883: DUF668 (958-1215); pfam11961: DUF3475 (334-504)	Unknown	gi|571460788|ref|XP_006581800.1|	AT1G34320.1	scaffold_201	scaffold_16
g26349.t1		down	636	XP_007131676.1:hypothetical protein PHAVU_011G032300g [Phaseolus vulgaris]	412	99	4e-144	94		Unknown	gi|571488084|ref|XP_006590834.1|	AT3G19900.1
g10472.t1		down	624	XP_007147326.1:hypothetical protein PHAVU_006G114400g [Phaseolus vulgaris]	311	99	3e-104	84	cl04883: DUF688	Unknown	gi|356506079|ref|XP_003521815.1|	AT4G27810.1
g19655.t1		dwon	579	NP_001235754.1:early light-induced protein [Glycine max]	309	99	7e-104	85	PLN00014: PLN00014	Unknown	gi|351723745|ref|NP_001235754.1|	AT3G22840.1
g25535.t1		down	387	XP_007039159.1:Ubiquitin supergroup,Ribosomal protein L40e [Theobroma cacao]	264	99	7e-88	99		Unknown	gi|356509194|ref|XP_003523336.1|	AT3G52590.1
g16305.t1		down	447	XP_003517594.1:PREDICTED: thymocyte nuclear protein 1-like [Glycine max]	231	81	1e-74	92		Unknown	gi|356497492|ref|XP_003517594.1|	AT2G14660.1	Vr11	scaffold_105
g24984.t1		down	543	XP_006581931.1:uncharacterized protein LOC102662805 [Glycine max]	233	93	2e-74	74		Unknown	gi|571461220|ref|XP_006581931.1|	AT5G62865.1	Vr05	scaffold_227
g16372.t1		down	591	XP_007051440.1: UvrABC system protein C [Theobroma cacao]	228	96	5e-72	60		Unknown	gi|571464929|ref|XP_006583207.1|	AT3G61920.1	scaffold_179	scaffold_106
g13114.t1		down	387	XP_007154520.1:hypothetical protein PHAVU_003G125500g [Phaseolus vulgaris]	219	99	3e-69	95		Unknown	gi|571470716|ref|XP_006585094.1|	AT4G22000.1	Vr09	scaffold_73
g43485.t1	up		477	XP_007141925: hypothetical protein PHAVU_008G237600g [Phaseolus vulgaris]	208	86	4e-65	77		Unknown	gi|571513727|ref|XP_006596924.1|	AT5G37550.1	Vr06	scaffold_1151
g30684.t1		up	774	XP_004500824.1:PREDICTED: AT-rich interactive domain-containing protein 5-like isoform X1 [Cicer arietinum]	112	35	4e-25	69		Unknown	gi|356517143|ref|XP_003527249.1|	AT1G76510.3
g5907.t1	up		741	XP_014519022.1: PREDICTED: uncharacterized protein LOC106776174 [Vigna radiata var. radiata]	444	99	3e-155	100		Unknown	gi|356544529|ref|XP_003540702.1|	AT1G05894.1
g779.t1	up	up	258	XP_007138015: hypothetical protein [P. vulgaris]	67	96	3e-12	68		Unknown			Vr05	scaffold_1
g42614.t1	up		225	no hit						Unknown			Vr01	scaffold_958
g13208.t1		down	279	no hit						Unknown			scaffold_43	scaffold_74
g9801.t1	up	up	396	no hit						Unknown			Vr02	scaffold_46
g17262.t1	up	up	363	no hit						Unknown			Vr04	scaffold_115
g4706.t1	up*	up*	198	no hit						Unknown			scaffold_369	scaffold_16
g17228.t1		up*	378	no hit						Unknown			Vr03	scaffold_115
g34321.t1		up*	1152	no hit						Unknown
g13131.t1		up	504	no hit						Unknown
g7603.t1		down	330	no hit						Unknown	gi|351724431|ref|NP_001238337.1|		scaffold_7	scaffold_30
g24427.t1		up*	465	no hit						Unknown
g9844.t1		up*	471	no hit						Unknown
Column A: Transcript ID of the differential expressed genes.
Column B: Differential expressed genes selected form TPM fold change of gene expression between bruchid resistant (R) and susceptible (S) mungbean. Aster indicated genes only detected in R or S.
Column C: Differential expressed genes selected form DESeq analysis between bruchid resistant (R) and susceptible (S) mungbean. Aster indicated genes only detected in R or S. Double asters represented the genes selected form paired DESeq analysis.
Column D: Gene length of differential expressed genes.
Column E: Accession number and description of blast results obtained form blastx on NCBI website.
Column F: Score of blast.
Column G: Coverage of blast.
Cloumn H: E value of blast.
Column I: Identity of blast.
Column J: Putative protein domain of the transcript products.
Column K: Functional category of transcripts.
Column L: The corresponding soybean homologs.
Column M: The corresponding Arabidopsis homologs.
Column N: The position of 2K promoter region of DEGs harboring NVs on the pseudochromosomes of mungbean published by Kang et al. 2014.
Column O: The position of 2K promoter redion of DEGs on scaffolds of RIL59.
