# Supplementary material for: Genomic and transcriptomic comparison of nucleotide variations for insights into bruchid resistance of mungbean (Vigna radiata [L.] R. Wilczek)
Source: BMC Plant Biol. 2016 Feb 17;16:46. doi: 10.1186/s12870-016-0736-1 (PMC4756517; doi:10.1186/s12870-016-0736-1)
Supplement: Additional file 3: Table S3. — DEGs involved in metabolic pathways. (XLS 31 kb) [file 12870_2016_736_MOESM3_ESM.xls]

## Sheet: Sheet1
Table S3. DEGs involved in metabolic pathways.
KEGG pathway	Sub-pathway	Working pathway	Gene No.	Gene ID	Gene description (18 genes)*	Categories
Metabolism	Carbohydrate metabolism	Pentose and glucuronate interconversions	2	g44285, g32068	gi:358248648 gmx:100791559 L-idonate 5-dehydrogenase-like	Enzyme
				g44285, g32068	gi:356559880 gmx:100820630 sorbitol dehydrogenase-like	Enzyme
		Fructose and mannose metabolism	2	g44285, g32068	gi:358248648 gmx:100791559 L-idonate 5-dehydrogenase-like	Enzyme
				g44285, g32068	gi:356559880 gmx:100820630 sorbitol dehydrogenase-like	Enzyme
		Starch and sucrose metabolism	1	g41867	gi:356553593 gmx:100802290 probable galacturonosyltransferase 15-like	Enzyme
		Amino sugar and nucleotide sugar metabolism	1	g41867	gi:356553593 gmx:100802290 probable galacturonosyltransferase 15-like	Enzyme
		Pyruvate metabolism	1	g5539	gi:571467930 gmx:100793089 putative lactoylglutathione lyase-like	Enzyme
		Butanoate metabolism	1	g28730	gi:356518882 gmx:100798203 Ahas2; acetolactate synthase 3, chloroplastic-like	Enzyme
		C5-Branched dibasic acid metabolism	1	g28730	gi:356518882 gmx:100798203 Ahas2; acetolactate synthase 3, chloroplastic-like	Enzyme
		Inositol phosphate metabolism	1	g9733	gi:356516969 gmx:100796770 phosphatase IMPL1, chloroplastic-like	Enzyme
	Lipid metabolism	Glycerophospholipid metabolism	1	g759	gi:356516621 gmx:100792911 manganese-dependent ADP-ribose/CDP-alcohol diphosphatase-like	Enzyme
	Nucleotide metabolism	Purine metabolism	1	g759	gi:356516621 gmx:100792911 manganese-dependent ADP-ribose/CDP-alcohol diphosphatase-like	Enzyme
	Amino acid metabolism	Glycine, serine and threonine metabolism	1	g8358	gi:351723857 gmx:100170755 BADH1; peroxisomal betaine-aldehyde dehydrogenase	Enzyme
		Valine, leucine and isoleucine biosynthesis	1	g28730	gi:356518882 gmx:100798203 Ahas2; acetolactate synthase 3, chloroplastic-like	Enzyme
	Glycan biosynthesis and metabolism	N-Glycan biosynthesis	1	g27271	gi:571465038 gmx:100808662 GDP-Man:Man(3)GlcNAc(2)-PP-Dol alpha-1,2-mannosyltransferase-like	Enzyme
	Metabolism of cofactors and vitamins	Pantothenate and CoA biosynthesis	1	g28730	gi:356518882 gmx:100798203 Ahas2; acetolactate synthase 3, chloroplastic-like	Enzyme
	Metabolism of terpenoids and polyketides	Brassinosteroid biosynthesis	2	g9806	gi:356519272 gmx:100786200 cytochrome P450 734A1-like	Hormone-related
				g5109	gi:356502946 gmx:100812489 3-epi-6-deoxocathasterone 23-monooxygenase-like	Enzyme
	Biosynthesis of other secondary metabolites	Stilbenoid, diarylheptanoid and gingerol biosynthesis	1	g7632	gi:356560897 gmx:100775549 spermidine hydroxycinnamoyl transferase-like	Enzyme
		Flavonoid biosynthesis	1	g7632	gi:356560897 gmx:100775549 spermidine hydroxycinnamoyl transferase-like	Enzyme
		Phenylpropanoid biosynthesis	1	g7632	gi:356560897 gmx:100775549 spermidine hydroxycinnamoyl transferase-like	Enzyme
Genetic information processing	Translation	Ribosome	1	g25535	gi:356509194 gmx:100794617 ubiquitin-60S ribosomal protein L40-like	Unknown
		Ribosome biogenesis in eukaryotes	1	g39115	gi:356569677 gmx:100789490 serine/threonine-protein kinase rio2-like	Enzyme
	Folding, sorting and degradation	Protein processing in endoplasmic reticulum	1	g28464	gi:356508699 gmx:100798680 cell division cycle protein 48 homolog	Enzyme
	Replication and repair	DNA replication	1	g42613	gi:356521757 gmx:100799441 DNA replication licensing factor mcm2-like	Chromatin
Environmental Information Processing	Signal transduction	Phosphatidylinositol signaling system	1	g9733	gi:356516969 gmx:100796770 phosphatase IMPL1, chloroplastic-like	Enzyme
		Plant hormone signal transduction	1	g28927	gi:351725409 gmx:100527591 uncharacterized LOC100527591	Hormone-related
Cellular Processes	Transport and catabolism	Endocytosis	1	g4769	gi:356508953 gmx:100775459 vacuolar protein sorting-associated protein 20 homolog 2-like	Transport
*, gi number can be used in searches of NCBI database whereas gmx number can be used in searches of UniProt database.
