# Supplementary material for: Genomic and transcriptomic comparison of nucleotide variations for insights into bruchid resistance of mungbean (Vigna radiata [L.] R. Wilczek)
Source: BMC Plant Biol. 2016 Feb 17;16:46. doi: 10.1186/s12870-016-0736-1 (PMC4756517; doi:10.1186/s12870-016-0736-1)
Supplement: Additional file 4: Table S4. — Nucleotide variations (NVs) in the 2-kb promoter region of DEGs. (XLS 79 kb) [file 12870_2016_736_MOESM4_ESM.xls]

## Sheet: Sheet1
Table S4. Nucleotide variations (NVs) in the 2-kb promoter region of DEGs.
Gene ID	Scaffold	No. NV	Position	Refference sequence	Alternation sequence	Start	Stop
g630	1	8	1192435	T	C	1191943	1193942
			1192450	G	T	1191943	1193942
			1192478	CTTT	CT	1191943	1193942
			1192782	TA	TACA	1191943	1193942
			1193272	T	G	1191943	1193942
			1193413	T	C	1191943	1193942
			1193432	T	C	1191943	1193942
			1193588	TCC	TCCC	1191943	1193942
g728	1	5	2462250	CTTTT	CTTTTT	2461963	2463962
			2463207	CAAAAA	CAAAA	2461963	2463962
			2463419	A	G	2461963	2463962
			2463690	ATCTAAGTATTC	ATCTAAGTATTCTAAGTATTC	2461963	2463962
			2463885	ATTTT	ATTTTT	2461963	2463962
g759	1	1	2812515	G	C	2811902	2813901
g779	1	6	3003107	TTAAG	TTAAGTAAAAGATATAAG	3002967	3004966
			3003149	G	C	3002967	3004966
			3003350	C	G	3002967	3004966
			3003804	AT	A	3002967	3004966
			3004274	GTTT	GTTTGGTTCATTCTTT	3002967	3004966
			3004389	G	A	3002967	3004966
g3410	10	1	1605195	GAAAAAAAAA	GAAAAAAAA	1604834	1606833
g43041	1036	1	3095	A	AG	2882	4881
g16305	105	8	641029	GT	GTT	641012	643011
			641266	CAAAAAAAAA	CAAAAAAAAAA	641012	643011
			641318	G	A	641012	643011
			642355	C	G	641012	643011
			642504	C	G	641012	643011
			642557	A	G	641012	643011
			642649	C	T	641012	643011
			642852	GTTTTTTTTT	GTTTTTTTTTTT	641012	643011
g16371	106	12	233943	GAAA	GAAAA	233874	235873
			234148	T	G	233874	235873
			234198	G	C	233874	235873
			234354	TG	T	233874	235873
			234504	A	G	233874	235873
			234937	C	T	233874	235873
			235176	T	C	233874	235873
			235311	A	C	233874	235873
			235396	ATAAAATTTTCGAGATTT	AT	233874	235873
			235563	G	A	233874	235873
			235583	ACGTTAATAAAGTTAC	A	233874	235873
			235669	ATTTTTTTT	ATTTTTTTTT	233874	235873
g16372	106	12	240528	C	T	240208	242207
			240649	ATGGTGG	ATGG	240208	242207
			240685	A	C	240208	242207
			240745	T	C	240208	242207
			240853	TAAAAAA	TAAAAAAA	240208	242207
			241058	A	G	240208	242207
			241074	ATTTTTT	ATTTTTTT	240208	242207
			241093	TG	T	240208	242207
			241483	TATATATATATATATATATATATATAAA	TA	240208	242207
			241795	TAATTTTAAACATAAGAGATAATACTTCAAAATCAAA	TA	240208	242207
			241869	G	A	240208	242207
			241880	C	G	240208	242207
g16420	106	3	861080	ATT	AT	859835	861834
			861375	ACGCG	ACG	859835	861834
			861624	CTTTTTTTT	CTTTTTTTTT	859835	861834
g16663	109	15	549511	G	C	549242	551241
			549785	C	G	549242	551241
			549809	T	C	549242	551241
			549857	C	G	549242	551241
			549991	TAAAA	TAAA	549242	551241
			550283	T	C	549242	551241
			550355	G	A	549242	551241
			550403	C	G	549242	551241
			550446	CAAAAA	CAAAA	549242	551241
			550677	G	C	549242	551241
			550788	G	T	549242	551241
			551076	TTAA	TTAATAA	549242	551241
			551142	AATA	AA	549242	551241
			551169	T	G	549242	551241
			551211	CCTCTCTCTCTCTCT	CCTCTCTCTCTCTCTCT	549242	551241
g16690	109	9	802377	TAAAAAAA	TAAAAAA	802320	804319
			802435	ACT	ACTCT	802320	804319
			802532	TAAAAAAA	TAAAAAAAA	802320	804319
			802648	GAAAAAAAAAA	GAAAAAAAA	802320	804319
			802785	G	A	802320	804319
			803538	G	A	802320	804319
			803600	C	A	802320	804319
			803828	A	G	802320	804319
			804064	TTATTCCAAAAATACCCTAT	TTAT	802320	804319
g3657	11	2	1377452	ATTTTTTTTT	ATTTTTTTTTT	1376115	1378114
			1377807	A	G	1376115	1378114
g17227	115	10	82830	G	C	82826	84825
			83075	ATT	ATTT	82826	84825
			83176	AGGG	AGGGG	82826	84825
			83373	G	A	82826	84825
			83541	G	A	82826	84825
			83582	G	T	82826	84825
			83660	C	T	82826	84825
			83942	C	G	82826	84825
			84131	A	G	82826	84825
			84590	A	G	82826	84825
g17228	115	3	106309	T	TCA	105522	107521
			106555	A	G	105522	107521
			106754	A	G	105522	107521
g17247	115	14	314035	CAATGTTAATGTTA	CAATGTTA	314036	316035
			314134	TG	TGTGAAAAAACTACATATTAATTTAG	314036	316035
			314274	TG	TGTGTAG	314036	316035
			314361	T	TC	314036	316035
			314381	T	C	314036	316035
			314415	T	C	314036	316035
			314458	AAATAA	AAA	314036	316035
			314709	CAAAAA	CAAAA	314036	316035
			314763	C	G	314036	316035
			314954	T	G	314036	316035
			315243	AT	A	314036	316035
			315473	G	T	314036	316035
			315556	C	G	314036	316035
			315927	CAATTTTTA	CAATTTTTAATTTTTA	314036	316035
g17262	115	4	477568	AGG	AGGCTTACATGTGGGG	477279	479278
			477654	C	CGAG	477279	479278
			478047	ATTTTTTT	ATTTTTT	477279	479278
			478189	T	G	477279	479278
g43485	1151	3	18589	A	G	18472	20471
			19995	CAGA	CA	18472	20471
			20053	GACACA	GACA	18472	20471
g17654	119	1	351955	CAAAAAAA	CAAAAAAAA	351922	353921
g19486	141	4	604704	T	G	603463	605462
			604770	G	A	603463	605462
			604846	G	A	603463	605462
			605038	TAAAAAAA	TAAAAAA	603463	605462
g4663	16	8	550198	A	G	549811	551810
			550496	G	A	549811	551810
			551318	A	G	549811	551810
			551464	G	A	549811	551810
			551562	C	T	549811	551810
			551603	AAATAA	AAA	549811	551810
			551747	T	C	549811	551810
			551800	C	T	549811	551810
g4706	16	6	1047774	A	G	1047541	1049540
			1047786	C	T,G	1047541	1049540
			1047940	A	AATT	1047541	1049540
			1048093	GTT	GTTGTTT	1047541	1049540
			1048285	C	T	1047541	1049540
			1048628	AC	A	1047541	1049540
g4736	16	11	1353372	G	A	1353333	1355332
			1353395	ACCC	ACC	1353333	1355332
			1353576	A	G	1353333	1355332
			1353761	ATTTTTTT	ATTTTTT	1353333	1355332
			1354113	G	T	1353333	1355332
			1354153	A	G	1353333	1355332
			1354300	T	C	1353333	1355332
			1354342	C	T	1353333	1355332
			1354564	T	G	1353333	1355332
			1354646	A	G	1353333	1355332
			1354874	C	T	1353333	1355332
g4739	16	2	1356426	GA	G	1355977	1357976
			1357864	T	C	1355977	1357976
g4769	16	1	1628788	AAGTGAG	AAG	1626804	1628803
g5109	18	3	1006459	A	G	1006216	1008215
			1006502	TC	T	1006216	1008215
			1007118	A	G	1006216	1008215
g5539	20	4	520898	TAA	TA	520778	522777
			521568	T	G	520778	522777
			522025	C	T	520778	522777
			522060	T	C	520778	522777
g24984	227	3	137725	AT	A	136482	138481
			138041	TAAAAAAAAA	TAAAAAAAAAAA	136482	138481
			138069	C	T	136482	138481
g25015	227	2	556659	TAAAAAA	TAAAAA	555001	557000
			556807	GGTCACTA	G	555001	557000
g6782	25	3	1374231	TAAA	TAAAA	1373515	1375514
			1374349	AATGGAT	AAT	1373515	1375514
			1374774	G	C	1373515	1375514
g6789	25	2	1508651	G	C	1507869	1509868
			1508966	G	T	1507869	1509868
g6858	26	13	395183	GAGAGAAGAGA	GAGAGA	394998	396997
			395211	TGTAGTAGT	TGTAGT	394998	396997
			395429	CTTTTTTTTTTTTTTTTTTT	CTTTTTTTTTTTTT	394998	396997
			395516	ACACAAACTATAAATAATTCTTTCA	ACA	394998	396997
			395860	GAAAAAAAA	GAAAAAAA	394998	396997
			396151	ATTTTTTTT	ATTTTTT	394998	396997
			396724	C	G	394998	396997
			396740	T	C	394998	396997
			396768	A	G	394998	396997
			396791	T	C	394998	396997
			396853	G	A	394998	396997
			396864	G	A	394998	396997
			396923	AGACGA	AGA	394998	396997
g28364	296	1	87322	C	T	86556	88555
g28464	298	14	299027	C	G	298867	300866
			299350	TCCC	TCC	298867	300866
			299443	C	T	298867	300866
			299564	TCTAAGATTAAAAAAAAATAGAAAGAA	T	298867	300866
			299714	G	T	298867	300866
			299804	GAAAAAAAAAAA	GAAAAAAAA	298867	300866
			299927	AGGGGG	AGGGG	298867	300866
			300046	T	C	298867	300866
			300155	C	T	298867	300866
			300165	GAGCGTGTATTTACTCCTCTTATGGAGATCA	GA	298867	300866
			300362	A	T	298867	300866
			300553	T	C	298867	300866
			300616	CAA	CA	298867	300866
			300805	C	A	298867	300866
g7603	30	7	817364	AATA	AA	816702	818701
			817431	AAATTTTATTTAATCA	AA	816702	818701
			817817	ATTTTTTTTT	ATTTTTTTTTT	816702	818701
			817853	ATC	ATCATAGAGTTTCAACTTTTTC	816702	818701
			818010	A	G	816702	818701
			818273	T	G	816702	818701
			818394	GTTAATTAA	GTTAA	816702	818701
g7632	30	11	1108901	T	C	1108693	1110692
			1108947	C	G	1108693	1110692
			1109031	TAAAAA	TAAAAAA	1108693	1110692
			1109299	A	AACTTAT	1108693	1110692
			1109340	ATTT	ATT	1108693	1110692
			1109387	ATTTTTTT	ATTTTTTTT	1108693	1110692
			1109600	ATTTTTTT	ATTTTTTTT	1108693	1110692
			1109618	TAAAA	TAAAAA	1108693	1110692
			1110495	G	C	1108693	1110692
			1110611	T	C	1108693	1110692
			1110633	A	G	1108693	1110692
g28730	304	1	100201	TAAAAAA	TAAAAA	99226	101225
g28754	304	8	306606	G	GAA	306503	308502
			306785	C	G	306503	308502
			307051	CAAAAAAAA	CAAAAAAA	306503	308502
			307452	TAAAAAAAA	TAAAAAAA	306503	308502
			307638	CTTTTTTTT	CTTTTTTTTTT	306503	308502
			307755	CAAAA	CAAA	306503	308502
			308340	AG	AGG	306503	308502
			308371	A	AG	306503	308502
g28764	304	5	398096	C	G	397614	399613
			398551	G	A	397614	399613
			398567	G	C	397614	399613
			398775	A	AAT	397614	399613
			399596	T	C	397614	399613
g28768	304	11	436879	G	A	436864	438863
			436901	CTGGGATGATTGGGATGATT	CTGGGATGATT	436864	438863
			437091	C	T	436864	438863
			437251	C	T	436864	438863
			437290	C	T	436864	438863
			438168	C	T	436864	438863
			438318	C	G	436864	438863
			438576	A	G	436864	438863
			438674	C	G	436864	438863
			438826	G	C	436864	438863
			438834	G	C	436864	438863
g7915	32	7	1309577	TTCAACAATAT	TT	1309405	1311404
			1309867	ACTCT	ACT	1309405	1311404
			1309988	AA	AACTATGTA	1309405	1311404
			1310004	T	TCGTTTA	1309405	1311404
			1310098	G	T	1309405	1311404
			1310582	A	G	1309405	1311404
			1310683	A	C	1309405	1311404
g8144	34	14	578226	GATTCCAAGTTTTTACATATTCAATTCCAAGT	GATTCCAAGT	578135	580134
			578305	C	T	578135	580134
			578382	G	A	578135	580134
			578404	A	G	578135	580134
			578417	A	C	578135	580134
			578428	G	C	578135	580134
			578455	A	G	578135	580134
			578512	TTGTCGGGCT	TT	578135	580134
			578630	ATTT	ATT	578135	580134
			578670	TAACTCCAA	TAA	578135	580134
			578936	A	G	578135	580134
			579521	G	C	578135	580134
			580096	A	G	578135	580134
			580118	T	A	578135	580134
g8328	35	11	1122757	CATATATATATA	CATATATATATATA	1122733	1124732
			1122908	G	T	1122733	1124732
			1122932	AAAACAATTAAGTGAGATTGTA	AA	1122733	1124732
			1123362	AGT	AGTGT	1122733	1124732
			1123535	T	TGTTCTTCCTTTTAAGGATTAATTAC	1122733	1124732
			1123684	C	G	1122733	1124732
			1123862	TG	TGG	1122733	1124732
			1123901	A	C	1122733	1124732
			1123917	GAAAAAAAAAA	GAAAAAAAA	1122733	1124732
			1124023	GA	GATA	1122733	1124732
			1124331	A	ACACATGGAATATAATG	1122733	1124732
g8346	35	4	1337849	G	C	1337647	1339646
			1337871	A	AT	1337647	1339646
			1338032	AGG	AGGG	1337647	1339646
			1338650	AGTGT	AGT	1337647	1339646
g8358	35	7	1512102	C	T	1512026	1514025
			1512141	T	C	1512026	1514025
			1512830	TGGCGCAGAATAAG	TG	1512026	1514025
			1513193	TG	T	1512026	1514025
			1513449	C	T	1512026	1514025
			1513530	G	A	1512026	1514025
			1513745	A	G	1512026	1514025
g8360	35	6	1523979	G	C,A,T	1523936	1525935
			1523994	AAAAAGAAAA	AAAAA	1523936	1525935
			1524068	G	T	1523936	1525935
			1524934	GTTTT	GTTT	1523936	1525935
			1524966	TAAAAA	TAAAA	1523936	1525935
			1525164	A	G	1523936	1525935
g8361	35	5	1532485	ATACACATTCTAC	ATAC	1532036	1534035
			1533024	T	C	1532036	1534035
			1533139	G	A	1532036	1534035
			1533544	T	G	1532036	1534035
			1533708	C	T	1532036	1534035
g32068	387	13	229443	CTAGT	CTAGTTAGT	229447	231446
			229547	A	T	229447	231446
			229598	AT	ATT	229447	231446
			230097	G	GT	229447	231446
			230749	CTTTTTTTTT	CTTTTTTT	229447	231446
			230775	C	T	229447	231446
			230824	A	C	229447	231446
			230867	G	A	229447	231446
			231377	T	C	229447	231446
			231400	C	T	229447	231446
			231413	A	G	229447	231446
			231418	T	C	229447	231446
			231443	C	T	229447	231446
g1576	4	3	801106	ATCTCTCTCTCTCTCTCTCT	ATCTCTCTCTCTCTCTCTCTCT	800863	802862
			801273	CTATTATTATTATTATTATTA	CTATTATTATTATTATTA	800863	802862
			801530	A	C	800863	802862
g32794	408	9	241030	T	C	240949	242948
			241501	TAGAGAG	TAGAG	240949	242948
			241570	CATA	C	240949	242948
			241701	C	G	240949	242948
			241732	A	G	240949	242948
			241776	C	G	240949	242948
			242391	T	C	240949	242948
			242501	ATTTTTTT	ATTTTTTTT	240949	242948
			242843	A	T	240949	242948
g33443	428	6	329409	CTCTTCTT	CTCTT	329195	331194
			329492	C	G	329195	331194
			329725	AA	AAGAAGA	329195	331194
			329766	T	TC	329195	331194
			329900	TAAAAAAAAA	TAAAAAAA	329195	331194
			330337	A	G	329195	331194
g9733	46	5	192078	CA	CATA	191483	193482
			192126	ATTTT	ATTT	191483	193482
			192213	TACCAC	TAC	191483	193482
			193008	TGTGG	TGTGGTGG	191483	193482
			193113	TA	T	191483	193482
g9750	46	7	400362	C	A	400168	402167
			400989	G	A	400168	402167
			401142	G	T	400168	402167
			401364	ATT	ATTT,AATTT	400168	402167
			401498	C	A	400168	402167
			401682	C	G,T	400168	402167
			401787	G	A	400168	402167
g9801	46	9	903072	GTATA	GTATATA	902653	904652
			903306	G	C	902653	904652
			903457	A	G	902653	904652
			903595	C	T	902653	904652
			903724	CA	C	902653	904652
			903980	GCACACA	GCACA	902653	904652
			904315	CATTTCAACAACAGACTCTAATAATTTCAACAAC	CATTTCAACAAC	902653	904652
			904474	ATATAC	A	902653	904652
			904542	G	C	902653	904652
g9806	46	1	962531	ATTTTT	ATTTTTT	960847	962846
g34458	461	5	36304	T	G	36256	38255
			36513	CAAAAAAA	CAAAAAA	36256	38255
			36687	T	TCGAGAGGTAGTTCCA	36256	38255
			36824	T	C	36256	38255
			36846	A	T	36256	38255
g34480	461	6	278727	TGG	TG	278058	280057
			278771	T	C	278058	280057
			278778	G	C	278058	280057
			278821	G	T	278058	280057
			279050	ATTATTATCGAACGAGGTGTAATTTTTT	ATT	278058	280057
			279289	AC	ACGC	278058	280057
g9926	47	2	805459	G	C	805303	807302
			805520	C	G	805303	807302
g34879	475	9	276928	G	A,C	276829	278828
			276957	T	C	276829	278828
			277191	G	A	276829	278828
			277330	G	C	276829	278828
			277506	C	A	276829	278828
			277927	T	A	276829	278828
			278241	CAAAAAA	CAAAA	276829	278828
			278295	TA	TAAAAAATCTCTAGCGAAGGGAATGCA	276829	278828
			278716	GAAA	GAA	276829	278828
g35775	509	8	71449	A	G	71376	73375
			71724	C	G	71376	73375
			71905	C	T	71376	73375
			71913	AGCTCTT	AGCTCTTGCTCTT	71376	73375
			72030	C	T	71376	73375
			72154	C	T	71376	73375
			72183	T	C	71376	73375
			72216	C	T	71376	73375
g11192	56	15	1186735	A	G	1186537	1188536
			1186748	A	G	1186537	1188536
			1186821	C	A	1186537	1188536
			1186912	GATATATATATA	GATATATATA	1186537	1188536
			1187131	TAAAAAAA	TAAAAAA	1186537	1188536
			1187177	CAT	CATAT	1186537	1188536
			1187340	C	G	1186537	1188536
			1187479	G	A	1186537	1188536
			1187493	A	C	1186537	1188536
			1187677	GTTTTTTT	GTTTTTTTTTT	1186537	1188536
			1187850	AATA	AA	1186537	1188536
			1187963	A	AT	1186537	1188536
			1188042	TAAAAAA	TAAAAA	1186537	1188536
			1188075	T	C	1186537	1188536
			1188527	ATT	ATTT	1186537	1188536
g2158	6	1	478758	GTATATATATATATATATATATATATATATA	GTATATATATATATATATATATATATA,GTATATATATATATATATATATA	477654	479653
g39115	662	3	154749	T	C	153636	155635
			155190	GTTTTTTTT	GTTTTTTT	153636	155635
			155500	ATCTTCTTCTT	ATCTTCTT	153636	155635
g39181	666	6	124274	G	C	124092	126091
			124322	AATAT	AAT	124092	126091
			125056	C	T	124092	126091
			125397	CT	CTTGT	124092	126091
			125577	G	A	124092	126091
			125726	G	A	124092	126091
g39185	666	8	155607	G	C	155226	157225
			155709	ACAGTTCAGTT	ACAGTTCAGTTCAGTT	155226	157225
			156133	G	C	155226	157225
			156859	G	C	155226	157225
			156870	C	G	155226	157225
			156921	G	T	155226	157225
			156955	T	G	155226	157225
			157038	TTA	TTATA	155226	157225
g39425	679	8	105179	TGG	TG	105036	107035
			105206	CT	CTT	105036	107035
			105513	TTAATGAAAAGT	TT	105036	107035
			105544	C	T	105036	107035
			105614	C	A	105036	107035
			105755	T	C	105036	107035
			105868	A	G	105036	107035
			106013	A	G	105036	107035
g40048	717	1	111247	A	G	109442	111441
g13114	73	1	769683	G	A	767730	769729
g13208	74	5	958165	A	G	958128	960127
			958184	G	T	958128	960127
			958196	C	T	958128	960127
			958242	A	G	958128	960127
			958296	G	C	958128	960127
g40545	748	12	95756	G	A	95592	97591
			95830	T	TCTCGAGAAAATG	95592	97591
			95939	T	G	95592	97591
			96324	C	T	95592	97591
			96331	G	C	95592	97591
			96451	A	G	95592	97591
			96478	TACTCA	TACTCACTCA	95592	97591
			96804	T	TGA	95592	97591
			97034	C	G	95592	97591
			97131	CAAA	CAAAAA	95592	97591
			97235	A	C	95592	97591
			97363	TTATATAT	TTAT	95592	97591
g40940	777	3	35075	C	T	34886	36885
			36371	A	G	34886	36885
			36582	A	G	34886	36885
g41867	861	4	10796	AC	A	10742	12741
			11079	AATG	AATGATAGTACGATG	10742	12741
			11740	G	A	10742	12741
			11886	AGG	AG	10742	12741
g3143	9	2	1685357	AA	AATA	1683664	1685663
			1685404	TAAAAAAAAAAAAA	TAAAAAAAAAAAAAAAAAAA,TAAAAAAAAAAAAAAAAAAAA	1683664	1685663
g42244	904	24	39070	TGGGG	TGGGGG	38816	40815
			39234	T	G	38816	40815
			39272	C	T,G	38816	40815
			39305	T	G	38816	40815
			39362	G	A	38816	40815
			39368	T	C	38816	40815
			39436	A	G	38816	40815
			39463	C	T	38816	40815
			39564	TG	TGG	38816	40815
			39571	C	T	38816	40815
			39685	G	A	38816	40815
			39784	A	G	38816	40815
			39792	A	AC	38816	40815
			39860	A	T	38816	40815
			39870	T	C	38816	40815
			39927	G	A	38816	40815
			39980	GTTTT	GTTTTTT	38816	40815
			40171	G	C	38816	40815
			40188	AA	AACTTA	38816	40815
			40261	A	ACTG	38816	40815
			40340	A	G	38816	40815
			40389	GTTTTATAATTTTATAATTTT	GTTTTATAATTTT	38816	40815
			40516	G	C	38816	40815
			40547	CGATATTTAACTAAAGTG	C	38816	40815
g42613	958	1	2236	A	G	1326	3325
g42614	958	1	11588	T	C	11266	13265
g42753	978	9	16756	A	G	15566	17565
			16884	ATATTA	ATA	15566	17565
			17020	CTTCTATT	CTT	15566	17565
			17128	C	T	15566	17565
			17328	C	G	15566	17565
			17364	G	A	15566	17565
			17398	AATATATATA	AATATATA	15566	17565
			17447	CA	CAATA	15566	17565
			17536	CATATATATATA	CATATATATATATA	15566	17565
Column A: Gene ID of mungbean.
Column B: Scaffold of RIL59 draft genome.
Column C: Number of nucleotide variation (NV) site of the 2K promoter region of genes.
Column D: Position of NV site of genes on the scaffold.
Column E: Nucleotide sequence at the NV site of reference genome RIL59 and TC1966.
Column F: Nucleotide sequence at the NV site of bruchid-susceptible mungbean, NM92.
Column G: The start site of the gene on the scaffold of RIL59.
Column H: The end site of the gene on the scaffold of RIL59.
