# Supplementary material for: Genomic and transcriptomic comparison of nucleotide variations for insights into bruchid resistance of mungbean (Vigna radiata [L.] R. Wilczek)
Source: BMC Plant Biol. 2016 Feb 17;16:46. doi: 10.1186/s12870-016-0736-1 (PMC4756517; doi:10.1186/s12870-016-0736-1)
Supplement: Additional file 5: Table S5. — Transcriptome-based NVs on exons of genes between bruchid-susceptible mungbean NM92 and bruchid-resistant mungbean TC1966 and RIL59. (XLS 57 kb) [file 12870_2016_736_MOESM5_ESM.xls]

## Sheet: Table S6
Table S5. Transcriptome-based NVs on exons of genes between bruchid-susceptible mungbean NM92 and bruchid-resistant mungbean TC1966 and RIL59.
Transcript ID	Position	Reference sequence	Alternative sequence	Amino acid change
g557.t1	1717	C	T	P573S
g567.t1	1019	C	G	A340G
g583.t1	130	C	T	P44S
g583.t1	311	T	C	I104T
g583.t1	385	G	C	V129L
g583.t1	622	G	A	G208S
g587.t1	1498	A	G	I500V
g604.t1	338	C	T	T113M
g636.t1	227	aggg	aGGTGggg,aGggg
g636.t1	307	G	C	E103Q
g636.t1	314	A	G	N105S
g636.t1	325	A	C	I109L
g636.t1	359	aatat	aat
g636.t1	374	G	T	C125F
g636.t1	394	G	A	V132I
g648.t1	214	T	C	F72L
g648.t1	747	C	G	D249E
g651.t1	37	G	T	A13S
g651.t1	73	A	C	K25Q
g653.t1	161	A	G	D54G
g656.t1	2129	C	A	T710K
g656.t1	2291	tgggg	tGgggg
g659.t1	1327	G	A	A443T
g662.t1	337	T	G	S113A
g662.t1	375	T	A	D125E
g662.t1	410	C	T	A137V
g662.t1	605	A	G	N202S
g662.t1	628	A	T	N210Y
g662.t1	1067	C	T	T356I
g662.t1	1175	A	C	Q392P
g668.t1	988	A	G	I330V
g669.t1	324	tgacgacgacgacgac	tGACgacgacgacgacgac
g669.t1	388	C	G	R130G
g670.t1	692	G	A	R231K
g675.t1	1047	A	G,T	E350X
g676.t1	105	C	A	H35Q
g692.t1	1297	T	G	Y433D
g692.t1	1306	T	C	Y436H
g694.t1	1110	caaga	cAAGaaga
g694.t1	1213	G	C	V405L
g694.t1	1468	A	G	K490E
g702.t1	23	C	A	T8K
g702.t1	133	G	A	D45N
g702.t1	149	G	A	R50Q
g702.t1	244	G	A	A82T
g703.t2	38	C	G	T13R
g703.t2	65	A	G	H22R
g703.t2	71	C	T	P24L
g703.t2	81	A	C	E27D
g703.t2	109	C	T	P37S
g703.t2	130	C	G	Q44E
g703.t2	154	G	C	A52P
g703.t2	166	A	G	T56A
g714.t1	314	cggaagaggaagaggaagaggaagaggaagaggaagaggaagaggaagaggaagaggaagaggaagag	cggaagaggaagaggaagaggaagaggaagaggaagag
g717.t1	838	A	G	N280D
g718.t1	775	G	A	V259I
g724.t1	1157	C	G	A386G
g726.t1	475	A	C	I159L
g733.t1	841	T	G	S281A
g749.t1	305	C	A	A102E
g749.t1	646	G	C	E216Q
g756.t1	268	A	T	S90C
g759.t1	586	C	G	L196V
g769.t1	1708	G	A	E570K
g769.t1	1814	C	G	T605S
g779.t1	97	C	G	Q33E
g782.t1	595	T	A	L199M
g782.t1	1051	C	A	L351M
g782.t1	1136	A	T	E379V
g782.t1	1220	G	A	G407E
g783.t1	973	A	C	M325L
g1321.t1	929	cg	c
g1924.t1	760	C	G	H254D
g3236.t1	604	C	A	Q202K
g3407.t1	761	T	C	M254T
g3407.t1	784	A	C	S262R
g3465.t1	230	ttcctcctcctcctcc	ttcctcctcctcc
g3466.t1	622	A	G	T208A
g4094.t1	1906	C	A	L636M
g4624.t1	347	A	G	K116R
g4629.t1	1631	C	G	S544C
g4629.t1	1870	C	T	R624W
g4629.t1	1894	G	A	V632I
g4629.t1	2467	G	A	G823R
g4629.t1	2648	G	A	G883E
g4634.t1	775	C	G	Q259E
g4634.t1	1309	T	A	S437T
g4634.t1	1442	C	T	T481M
g4634.t1	1621	G	A	A541T
g4649.t1	20	C	G	S7C
g4649.t1	25	T	A	F9I
g4662.t1	61	C	G	Q21E
g4668.t1	1629	C	G	F543L
g4691.t1	1810	T	C	S604P
g4709.t1	541	A	G	T181A
g4711.t1	1958	C	T	A653V
g4725.t1	1223	G	C	R408T
g4725.t1	1254	C	G	N418K
g4725.t1	1481	C	G	P494R
g4726.t1	603	A	T	E201D
g4730.t2	205	C	T	R69C
g4761.t1	1640	G	T	G547V
g4761.t1	1740	G	A	M580I
g4773.t1	131	C	T	A44V
g4773.t1	150	T	A,C	P51X
g4773.t1	233	T	C	M78T
g4773.t1	266	T	C	V89A
g4773.t1	299	G	T	R100L
g4773.t1	334	G	A	A112T
g4774.t1	766	A	G	M256V
g4782.t1	143	G	C	G48A
g4782.t1	299	A	G	N100S
g4782.t1	1028	A	G	N343S
g5739.t1	817	G	A	A273T
g5739.t1	820	G	A	E274K
g5739.t1	827	T	C	I276T
g5739.t1	835	G	T	G279C
g5739.t1	838	G	A	A280T
g6915.t2	41	T	A	V14E
g7872.t1	1286	C	T	A429V
g8235.t1	1395	A	G	I465M
g8277.t1	86	T	C	M29T
g8295.t1	872	C	T	A291V
g8295.t1	902	C	T	A301V
g8295.t1	1223	C	A	P408Q
g8312.t1	1537	T	A	S513T
g8334.t1	1748	C	T	T583I
g8336.t1	275	G	A	S92N
g8336.t1	334	C	A	P112T
g8336.t1	517	G	A	G173S
g8336.t1	548	C	G	A183G
g8336.t1	685	A	G	I229V
g8336.t1	733	agcccagatggggcggccattgcc	agcc
g8336.t1	775	A	T	T259S
g8336.t1	875	G	C	S292T
g8336.t1	902	C	T	T301I
g8336.t1	935	G	A	G312D
g8337.t1	796	A	G	T266A
g8337.t1	817	A	T	I273F
g8337.t1	976	T	A	C326S
g8341.t1	1286	A	C	D429A
g8341.t1	1939	C	G	Q647E
g8344.t1	227	A	G	H76R
g8345.t1	234	A	G	I78M
g8345.t1	634	gaacaaca	gaaca
g8349.t1	991	T	C	S331P
g8356.t1	1009	A	G	T337A
g8358.t1	802	A	G	I268V
g8358.t1	1232	T	C	I411T
g8358.t1	1306	G	A	V436I
g8552.t2	2612	G	A	S871N
g9721.t1	618	T	A	N206K
g9721.t1	652	G	T	D218Y
g9721.t1	1285	T	A	F429I
g9735.t1	756	C	A	Y252-
g9746.t1	2551	cgaactg	c
g9841.t1	309	C	A	D103E
g9841.t1	360	G	T	E120D
g11207.t1	2308	A	G	I770V
g11607.t1	1593	T	G	N531K
g11607.t1	1610	C	G	S537C
g11607.t1	1781	G	A	S594N
g11628.t1	143	G	C	G48A
g11628.t1	418	G	A	A140T
g11641.t1	1297	G	A	E433K
g11646.t1	1193	A	G	H398R
g11653.t1	753	C	A	H251Q
g12061.t1	1016	G	C	C339S
g12487.t1	314	A	G	N105S
g13096.t1	797	G	A	R266H
g13207.t1	97	C	G	P33A
g13207.t1	187	T	C	S63P
g13207.t1	232	C	A	P78T
g13207.t1	265	T	C	S89P
g13207.t1	382	T	C	C128R
g13207.t1	395	G	A	C132Y
g13207.t1	397	C	T	Q133-
g13207.t1	418	T	C	C140R
g13208.t1	157	G	T	A53S
g13208.t1	181	G	T	A61S
g14790.t1	152	T	C	L51P
g17203.t1	337	C	G	R113G
g17224.t1	109	C	G	P37A
g17231.t1	5279	C	G	T1760S
g17231.t1	5395	A	G	K1799E
g17250.t1	2323	G	A	V775I
g17250.t1	2682	C	G	D894E
g18138.t1	521	G	T	W174L
g20258.t1	161	A	G	Q54R
g20534.t1	814	G	T	V272L
g20534.t1	829	G	A	V277M
g21336.t1	1041	tgg	tGGTCCTTGGGTCGATGAAATGCTGGTACAgg
g21491.t1	71	A	C	Q24P
g21491.t1	95	G	T	G32V
g22088.t1	382	G	T	G128C
g22376.t1	58	G	C	A20P
g22376.t1	92	T	G	V31G
g22376.t3	239	G	A	S80N
g22376.t3	310	G	C	A104P
g22376.t3	314	C	T	S105F
g23114.t1	382	G	T	A128S
g23114.t1	413	T	C	I138T
g23114.t1	436	A	G	N146D
g23114.t1	496	C	T	R166-
g23827.t1	861	G	C	E287D
g23838.t1	33	T	G,A	H11Q
g23838.t1	80	T	C	V27A
g23838.t1	85	T	G	C29G
g23838.t1	96	A	C	L32F
g24652.t1	101	T	C	V34A
g24984.t1	35	ccggcggcgg	cCGGcggcggcgg
g24990.t1	119	A	G	Q40R
g24990.t1	156	G	T	L52F
g24990.t1	185	A	G	N62S
g24999.t1	800	A	T	Y267F
g25005.t1	77	C	T	T26I
g25005.t1	236	C	T	S79L
g25005.t1	379	T	G	F127V
g25005.t1	407	C	A	P136H
g25005.t1	457	T	G	C153G
g25005.t1	652	A	G	I218V
g25005.t1	685	A	G	K229E
g25005.t1	793	A	G	K265E
g25005.t1	867	C	G	F289L
g25559.t1	591	A	C	E197D
g25873.t1	1698	T	G	H566Q
g27346.t1	56	T	C	F19S
g27702.t1	1659	T	G	H553Q
g27741.t1	676	ttagatag	ttag
g28292.t1	1164	T	G	I388M
g28469.t1	830	T	G	V277G
g28472.t2	303	A	T	E101D
g28715.t1	704	G	A	S235N
g28729.t1	82	A	C	S28R
g28745.t1	3099	C	G	D1033E
g28756.t1	860	C	T	T287I
g29024.t1	808	G	C	D270H
g29038.t1	568	A	C	M190L
g29209.t1	1473	T	G	I491M
g29209.t1	1597	C	G	L533V
g29214.t3	2351	tg	tGGCGGAGGAg
g29214.t3	2537	C	T	S846L
g29217.t1	1143	G	T	K381N
g31995.t1	691	T	G	S231A
g32246.t1	135	G	C	K45N
g33126.t1	796	C	T	R266-
g34020.t1	220	G	A	V74I
g34020.t1	227	C	T	A76V
g34020.t1	254	G	A	C85Y
g34471.t1	2083	A	T	T695S
g36713.t1	113	T	C	F38S
g36713.t1	372	ggaagaacgagaagaacga	ggaagaacga
g36719.t1	172	G	C	E58Q
g36723.t1	2576	T	C	V859A
g36723.t1	2620	C	G	P874A
g36943.t1	517	T	G	L173V
g37429.t1	56	C	T	S19F
g37429.t1	157	A	G	T53A
g38548.t1	586	G	T	V196F
g38711.t1	107	C	T	A36V
g38711.t1	146	T	C	V49A
g38711.t1	148	G	A	E50K
g38711.t1	182	T	C	I61T
g38711.t1	193	G	A	A65T
g38711.t1	224	A	C	Q75P
g38945.t1	1634	G	T	G545V
g39105.t1	1662	T	A	N554K
g39105.t1	1711	G	C	G571R
g39105.t1	1816	C	A	P606T
g39185.t1	271	A	C	K91Q
g40048.t1	43	G	A	E15K
g40048.t1	47	G	A	R16K
g40048.t1	59	A	G	D20G
g40048.t1	149	A	G	N50S
g40065.t1	225	G	C,A	V76X
g40075.t1	2377	aaga	aa
g40835.t1	247	G	T	G83-
g42247.t1	1168	A	C	N390H
g42247.t1	1175	G	A	S392N
g43104.t1	789	G	A	M263I
g43275.t1	923	G	A	R308K
g43275.t1	947	T	C	F316S
Column A: Transcript ID of mungbean.
Column B: Position of NV sites on each gene.
Column C: Nucleotide sequence at the NV site on transcripts of bruchid-resistant mungbea.
Column D: Nucleotide sequence at the NV site on transcripts of bruchid-susceptible mungbean.
Column E: Position of NV and alternation of amino acid.
