# Supplementary material for: Genomic and transcriptomic comparison of nucleotide variations for insights into bruchid resistance of mungbean (Vigna radiata [L.] R. Wilczek)
Source: BMC Plant Biol. 2016 Feb 17;16:46. doi: 10.1186/s12870-016-0736-1 (PMC4756517; doi:10.1186/s12870-016-0736-1)
Supplement: Additional file 6: Table S6. — Bruchid-resistance–associated sequence-changed-protein genes (SCPs) of mungbean. (XLS 82 kb) [file 12870_2016_736_MOESM6_ESM.xls]

## Sheet: Table S7
Table S6. Bruchid-resistance–associated sequence-changed-protein genes (SCPs) of mungbean.
Gene ID	Gene Length (n.t.)	Blastx result	Score	Coverage(%)	E value	Identity(%)	Accession: conserved domain (nucleotide interval); E value < 1e-5	Category	Glycine-homolog	At-homolog	Map to pseudochromosome	Map to RIL59
g567	1863	XP_003547884.1:RNA polymerase I-specific transcription initiation factor RRN3-like isoform X1 [Glycine max]	1012	99	0	83		Enzyme	gi|356559191|ref|XP_003547884.1|	AT2G34750.1	scaffold_43	scaffold_1
g587	1686	XP_003523137.1:PREDICTED: 4-coumarate--CoA ligase-like 9-like isoform X1 [Glycine max]	909	99	0	83	cd05904: 4CL	Enzyme	gi|356508790|ref|XP_003523137.1|	AT5G63380.1	scaffold_43	scaffold_1
g659	1965	AGL09062.1:acetohydroxyacid synthase catalytic subunit [Glycine max]	1091	96	0	87		Enzyme	gi|356518882|ref|XP_003528106.1|	AT3G48560.1	Vr05	scaffold_1
g670	1326	XP_006578775.1:amino acid permease 3-like isoform X3 [Glycine max]	782	99	0	84		Enzyme	gi|571451565|ref|XP_006578775.1|	AT5G09220.1	Vr05	scaffold_1
g676	2613	XP_003523210.1:PREDICTED: probable glucan 1,3-alpha-glucosidase [Glycine max]	1593	97	0	86		Enzyme	gi|356508939|ref|XP_003523210.1|	AT5G63840.1	Vr05	scaffold_1
g692	1467	XP_014498887.1:PREDICTED: oxygen-independent coproporphyrinogen-III oxidase-like protein sll1917 [Vigna radiata var. radiata]	1019	99	0	99	PRK07379: PRK07379	Enzyme	gi|356507333|ref|XP_003522422.1|	AT5G63290.1	Vr05	scaffold_1
g694	1968	XP_007037871.1:Galactose oxidase/kelch repeat superfamily protein isoform 1 [Theobroma cacao]	894	94	0	77		Enzyme	gi|571451280|ref|XP_006578686.1|	AT5G50310.1	Vr05	scaffold_1
g717	1083	XP_003523126.1:PREDICTED: DNA-(apurinic or apyrimidinic site) lyase-like isoform X1 [Glycine max]	665	98	0	92		Enzyme	gi|356508768|ref|XP_003523126.1|	AT3G48425.1	Vr05	scaffold_1
g724	1212	XP_003523121.1:PREDICTED: probable pectate lyase 18-like [Glycine max]	683	91	0	94		Enzyme	gi|356508758|ref|XP_003523121.1|	AT5G63180.1	Vr05	scaffold_1
g733	1143	KHN05806.1:Abhydrolase domain-containing protein FAM108C1-like protein [Glycine soja]	744	99	0	97		Enzyme	gi|356508754|ref|XP_003523119.1|	AT4G24760.1	Vr05	scaffold_1
g749	2250	XP_003522410.1:probable galactinol--sucrose galactosyltransferase 2-like isoform X1 [Glycine max]	1342	99	0	88	pfam05691: Raffinose_syn	Enzyme	gi|356507309|ref|XP_003522410.1|	AT3G57520.1	Vr05	scaffold_1
g759	963	XP_003526992: manganese-dependent ADP-ribose/CDP-alcohol diphosphatase-like [G. max]	590	99	0	86	cd07396: MPP_Nbla03831 (40-912)	Enzyme	gi|356516621|ref|XP_003526992.1|	AT4G24730.3	Vr05	scaffold_1
g769	1829	XP_006577753.1: with no lysine kinase isoform X1 [Glycine max]	989	98	0	82		Enzyme	gi|571448250|ref|XP_006577753.1|	AT3G48260.1	Vr05	scaffold_1
g782	1377	XP_004500312.1:PREDICTED: UDP-glycosyltransferase 87A2-like [Cicer arietinum]	647	96	0	70		Enzyme	gi|356553110|ref|XP_003544901.1|	AT2G30140.2	Vr05	scaffold_1
g1321	1251	XP_003543054.1:probable allantoinase 1-like [Glycine max]	722	99	0	93		Enzyme	gi|356549345|ref|XP_003543054.1|	AT4G04955.1	Vr10	scaffold_3
g4094	6057	XP_014508880.1:PREDICTED: DNA damage-binding protein 1 [Vigna radiata var. radiata]	2431	62	0	96	pfam10433:MMS1_N	Enzyme	gi|356512636|ref|XP_003525024.1|	AT4G05420.1	Vr07	scaffold_13
g4634	2841	KEH35560.1:nucleotidyltransferase domain protein [Medicago truncatula]	728	65	0	64	cd05402: NT_PAP_TUTase	Enzyme	gi|356561857|ref|XP_003549193.1|	AT3G56320.1	scaffold_43	scaffold_16
g4691	2463	XP_003523221.1:PREDICTED: probable methyltransferase PMT26-like isoform X1 [Glycine max]	1291	99	0	87	pfam03141: Methyltransf_29	Enzyme	gi|356508961|ref|XP_003523221.1|	AT5G64030.1	scaffold_201	scaffold_16
g4711	2343	XP_004502958.1:PREDICTED: DNA polymerase delta catalytic subunit-like [Cicer arietinum]	1477	98	0	92	PTZ00166: PTZ00166	Enzyme	gi|351727343|ref|NP_001238693.1|	AT5G63960.1	scaffold_369	scaffold_16
g4725	1509	XP_003526874.2:farnesylcysteine lyase-like [Glycine max]	800	93	0	88	pfam07156: Prenylcys_lyase	Enzyme	gi|571460714|ref|XP_003526874.2|	AT5G63910.1	scaffold_160	scaffold_16
g8334	1773	XP_003522347.1:PREDICTED: calcium-dependent protein kinase 10-like [Glycine max]	1025	93	0	95	cd05117: STKc_CAMK	Enzyme	gi|356507178|ref|XP_003522347.1|	AT1G74740.1	scaffold_349	scaffold_35
g8358	1512	NP_001234990.1:peroxisomal betaine-aldehyde dehydrogenase [Glycine max]	930	99	0	91	cd07110: ALDH_F10_BADH	Enzyme	gi|351723857|ref|NP_001234990.1|	AT1G74920.1	Vr04	scaffold_35
g8552	6666	XP_003522811.1:PREDICTED: acetyl-CoA carboxylase 1-like [Glycine max]	4236	99	0	94		Enzyme	gi|356508126|ref|XP_003522811.1|	AT1G36160.2	Vr05	scaffold_37
g11646	1617	XP_003546578.1:PREDICTED: heparanase-like protein 3-like [Glycine max]	957	99	0	87	pfam03662: Glyco_hydro_79n	Enzyme	gi|356556531|ref|XP_003546578.1|	AT5G34940.2	Vr05	scaffold_60
g14790	1821	XP_004489358.1:PREDICTED: probable inactive receptor kinase At1g27190-like [Cicer arietinum]	899	96	0	80	cd14066: STKc_IRAK	Enzyme	gi|356531854|ref|XP_003534491.1|	AT3G28450.1	Vr01	scaffold_89
g21336	1509	XP_007022253.1:2-oxoglutarate (2OG) and Fe(II)-dependent oxygenase superfamily protein isoform 1 [Theobroma cacao]	784	93	0	82		Enzyme	gi|356525786|ref|XP_003531504.1|	AT3G12940.1	Vr05	scaffold_167
g24999	1080	XP_003523074.1:PREDICTED: serine/threonine-protein kinase HT1-like [Glycine max]	705	99	0	95		Enzyme	gi|356508663|ref|XP_003523074.1|	AT1G62400.1	Vr05	scaffold_227
g27741	1446	XP_006600506.1:PREDICTED: diacylglycerol kinase 7-like isoform X2 [Glycine max]	927	99	0	92	pfam00609: DAGK_acc	Enzyme	gi|571534259|ref|XP_006600506.1|	AT4G30340.1	Vr07	scaffold_282
g28745	4305	KEH38091.1:octicosapeptide/phox/Bem1p domain kinase superfamily protein [Medicago truncatula]	1857	98	0	69		Enzyme	gi|571520172|ref|XP_006597948.1|	AT3G46920.1	Vr05	scaffold_304
g28756	1017	XP_003546595.1:PREDICTED: uncharacterized methyltransferase At2g41040, chloroplastic-like [Glycine max]	619	99	0	88	TIGR02072: Malonyl-_O-methyltransferase	Enzyme	gi|356556565|ref|XP_003546595.1|	AT2G41040.1	Vr05	scaffold_304
g29214	2631	XP_004502861.1:E3 ubiquitin-protein ligase RKP-like [Cicer arietinum]	1009	66	0	88		Enzyme	gi|571460563|ref|XP_006581736.1|	AT5G09995.1	scaffold_43	scaffold_314
g29217	1689	BAM74439.1:disproportionating enzyme 1 [Vigna angularis]	1127	99	0	98	PLN02635: PLN02635	Enzyme	gi|356507494|ref|XP_003522499.1|	AT5G64860.1	scaffold_43	scaffold_314
g40075	2592	XP_003538536.1:DNA topoisomerase 3-beta-1-like [Glycine max]	1686	99	0	95	PRK07219: PRK07219	Enzyme	gi|356540116|ref|XP_003538536.1|	AT2G32000.1	scaffold_246	scaffold_719
g43104	1794	XP_003522503.1:PREDICTED: adenine/guanine permease AZG1-like [Glycine max]	1014	99	0	89	COG2252: COG2252	Enzyme	gi|356507502|ref|XP_003522503.1|	AT3G10960.1	scaffold_43	scaffold_1051
g4709	834	XP_008364319.1:PREDICTED: DNA polymerase delta catalytic subunit-like [Malus domestica]	526	99	1e-175	88	PTZ00166: PTZ00166	Enzyme	gi|351727343|ref|NP_001238693.1|	AT5G63960.1	scaffold_369	scaffold_16
g23827	1260	XP_006596429.1:PREDICTED: mitogen-activated protein kinase kinase kinase NPK1-like [Glycine max]	503	92	4e-172	68	cd06606: STKc_MAPKKK	Enzyme	gi|571511503|ref|XP_006596429.1|	AT1G07150.2	Vr06	scaffold_206
g718	993	XP_014498496.1:PREDICTED: haloacid dehalogenase-like hydrolase domain-containing protein At3g48420 [Vigna radiata var. radiata]	535	95	0	99	PLN02779: PLN02779	Enzyme	gi|356508764|ref|XP_003523124.1|	AT3G48420.1	Vr05	scaffold_1
g4624	762	XP_003526816.1:phosphoglucan phosphatase LSF2, chloroplastic-like [Glycine max]	433	92	4e-150	86	cd00127: DSPc	Enzyme	gi|356516265|ref|XP_003526816.1|	AT3G10940.1	scaffold_43	scaffold_16
g25005	945	XP_004501930.1:PREDICTED: probable inactive poly [ADP-ribose] polymerase SRO2-like [Cicer arietinum]	424	93	3e-145	67		Enzyme	gi|571451087|ref|XP_006578626.1|	AT1G23550.1	Vr05	scaffold_227
g9841	543	XP_004488533.1:PREDICTED: signal peptidase complex catalytic subunit SEC11A-like [Cicer arietinum]	268	99	6e-88	72		Enzyme	gi|571533902|ref|XP_006600461.1|	AT1G52600.1	Vr03	scaffold_46
g4730	936	XP_003526845.1:PREDICTED: ribonuclease P protein subunit p25-like protein-like isoform X1 [Glycine max]	261	47	1e-82	95	pfam01918: Alba	Enzyme	gi|356516323|ref|XP_003526845.1|	AT1G76010.1	scaffold_160	scaffold_16
g651	546	XP_003522437.2:mediator of RNA polymerase II transcription subunit 30-like [Glycine max]	221	98	1e-69	75		Enzyme	gi|571451359|ref|XP_003522437.2|	AT5G63480.1	Vr05	scaffold_1
g43275	1287	CAB17076.1:cysteine proteinase precursor [Phaseolus vulgaris]	189	24	4e-51	83		Enzyme	gi|356553978|ref|XP_003545327.1|	AT1G47128.1	Vr06	scaffold_1090
g12487	396	XP_003522918.1:PREDICTED: protein arginine N-methyltransferase PRMT10-like [Glycine max]	112	48	1e-26	83	PRK00517: prmA	Enzyme	gi|363806714|ref|NP_001242269.1|	AT1G04870.2	scaffold_209	scaffold_68
g22376	246	XP_003526593: acetyl-CoA carboxylase 1-like isoform X1 [G. max]	154	93	2e-22	84	cl11404: Biotinyl_lipoyl_domains super family; pfam08326: ACC_central	Enzyme	gi|356515814|ref|XP_003526593.1|	AT1G36160.2	Vr05	scaffold_182
g40835	561	KHN47412.1:Werner Syndrome-like exonuclease [Glycine soja]	98.2	36	7e-22	66	cd06141: WRN_exo	Enzyme	gi|351727341|ref|NP_001238437.1|		Vr01	scaffold_768
g40048	216	KEH26842: beta-amylase [M. truncatula]	54.7	91	1e-07	47	cl03185: DUF4434 super family	Enzyme			Vr11	scaffold_717
g6915	258	AAN10199.1:endoxylanase, partial [Carica papaya]	53.5	37	4e-06	72		Enzyme	gi|571488115|ref|XP_006590847.1|	AT4G33840.1	scaffold_7	scaffold_26
g703	8592	AAQ82037.1:gag/pol polyprotein [Pisum sativum]	1935	65	0	55		Enzyme, Transposable element	gi|571468277|ref|XP_006584201.1|	ATMG00860.1	Vr05	scaffold_1
g25873	1860	CAN67317.1:hypothetical protein VITISV_019719 [Vitis vinifera]	374	38	3e-95	65	pfam07727: RVT_2	Enzyme, Transposable element	gi|571468467|ref|XP_006584292.1|	AT4G23160.1	Vr01	scaffold_244
g36723	4764	XP_007036133.1:BAH domain,TFIIS helical bundle-like domain isoform 1 [Theobroma cacao]	1462	99	0	57		Nuclear acid binding	gi|356518993|ref|XP_003528159.1|	AT3G48050.2	Vr05	scaffold_544
g12061	1383	XP_004489681.1:PREDICTED: double-stranded RNA-binding protein 1-like [Cicer arietinum]	441	99	2e-147	57	cd00048: DSRM	Nuclear acid binding	gi|351724731|ref|NP_001235276.1|	AT3G62800.3	Vr01	scaffold_64
g557	3624	KEH34974.1:nucleic acid-binding, OB-fold-like protein [Medicago truncatula]	964	56	0	75		Nucleic acid-binding	gi|356516583|ref|XP_003526973.1|	AT3G48500.1	scaffold_43	scaffold_1
g22088	2001	XP_003523820.1:PREDICTED: mRNA-binding protein puf3-like [Glycine max]	764	99	0	62	cd07920: Pumilio	Nucleic acid-binding	gi|356510185|ref|XP_003523820.1|	AT1G78160.1	Vr05	scaffold_178
g17250	3966	KEH37869.1:Fip1 [V]-like protein [Medicago truncatula]	1457	99	0	69	pfam05182: Fip1	Nucleic acid-binding	gi|571477049|ref|XP_006587147.1|	AT5G58040.1	Vr03	scaffold_115
g17203	1770	XP_003532599.2:PREDICTED: KH domain-containing protein At4g18375-like isoform X1 [Glycine max]	905	99	0	81		Nucleic acid-binding	gi|571466847|ref|XP_006583775.1|	AT1G51580.1	Vr07	scaffold_114
g27702	3264	KEH32611.1:autophagy-related protein [Medicago truncatula]	1513	89	0	76		others	gi|356498781|ref|XP_003518227.1|	AT4G30790.1	Vr07	scaffold_282
g8312	1746	KEH37860.1:calmodulin-binding protein [Medicago truncatula]	900	99	0	76	pfam07887: Calmodulin_bind	others	gi|356556598|ref|XP_003546611.1|	AT2G24300.2	scaffold_349	scaffold_35
g8341	2130	XP_004508799.1:PREDICTED: MATH and LRR domain-containing protein PFE0570w [Cicer arietinum]	778	93	0	71		others	gi|356507192|ref|XP_003522354.1|	AT1G18950.1	Vr04	scaffold_35
g669	2745	XP_006578776.1:auxilin-related protein 2-like isoform X1 [Glycine max]	943	82	0	74		others	gi|571451567|ref|XP_006578776.1|	AT4G12770.1	Vr05	scaffold_1
g29024	1818	XP_003528739.1:PREDICTED: pectinesterase-like [Glycine max]	951	99	0	81	PLN02301: PLN02301	others	gi|356520174|ref|XP_003528739.1|	AT3G14310.1	scaffold_215	scaffold_310
g668	1326	XP_014501328.1:PREDICTED: ultraviolet-B receptor UVR8-like [Vigna radiata var. radiata]	897	99	0	99	COG5184: ATS1	others	gi|571460724|ref|XP_003526878.2|	AT5G63860.1	Vr05	scaffold_1
g8295	1620	AEA92684.1:TOC1 [Phaseolus vulgaris]	869	92	0	94	cd00156: REC	others	gi|356508533|ref|XP_003523010.1|	AT5G61380.1	Vr03	scaffold_35
g8349	1800	XP_014498134.1:PREDICTED: microtubule-associated protein TORTIFOLIA1-like [Vigna radiata var. radiata]	1089	99	0	96		others	gi|356508622|ref|XP_003523054.1|	AT5G62580.1	Vr04	scaffold_35
g17231	5550	XP_014495701.1:PREDICTED: protein TSS [Vigna radiata var. radiata]	3554	99	0	100	cd15466: CLU-central	others	gi|356508390|ref|XP_003522940.1|	AT4G28080.1	Vr03	scaffold_115
g31995	3465	XP_003526839.1:PREDICTED: systemin receptor SR160-like [Glycine max]	1800	97	0	86	PLN00113: PLN00113	others	gi|356516311|ref|XP_003526839.1|	AT4G39400.1	scaffold_43	scaffold_385
g4662	2076	XP_014492276.1:PREDICTED: translation factor GUF1 homolog, chloroplastic [Vigna radiata var. radiata]	1337	99	0	99	cd01890: LepA	others	gi|356516419|ref|XP_003526892.1|	AT5G08650.1	scaffold_201	scaffold_16
g28715	2174	XP_003522928.1:PREDICTED: eukaryotic translation initiation factor isoform 4G-1-like [Glycine max]	1061	95	0	85		others	gi|356508366|ref|XP_003522928.1|	AT5G57870.1	Vr05	scaffold_304
g42247	1953	KEH35040.1:phox (PX) domain protein [Medicago truncatula]	506	94	6e-166	53		others	gi|571451120|ref|XP_006578639.1|	AT3G48195.1	Vr05	scaffold_904
g11607	1863	XP_004488275.1:PREDICTED: serine-rich adhesin for platelets-like [Cicer arietinum]	703	99	2e-146	59		others	gi|356558554|ref|XP_003547570.1|	AT5G58130.1	Vr05	scaffold_60
g40065	888	XP_003545704.1:PREDICTED: H/ACA ribonucleoprotein complex subunit 4-like [Glycine max]	305	92	1e-95	81	TIGR00425: Probable_tRNA_pseudouridine_synthase_B	others	gi|571471907|ref|XP_003531534.2|	AT3G57150.1	scaffold_236	scaffold_718
g29038	1137	YP_009026398.1:Coat Protein [Arhar cryptic virus-I]	288	69	1e-90	50	pfam01008: IF-2B	others	gi|571464849|ref|XP_006583186.1|	AT1G53900.1	scaffold_215	scaffold_310
g38711	294	KEH35906.1:CHD3-type chromatin-remodeling factor pickle protein [Medicago truncatula]	87.8	62	1e-17	71	TIGR03356: BGL	others		AT2G25170.1	scaffold_178	scaffold_641
g4649	228	AAG17880.1:Kunitz trypsin inhibitor protein [Phaseolus coccineus]	59.7	39	8e-10	90	pfam00304: Gamma-thionin	others	gi|356516435|ref|XP_003526900.1|	AT5G63660.1	scaffold_201	scaffold_16
g8336	945	XP_003551163.1:WD repeat-containing protein 61-like isoform 1 [Glycine max]	546	99	0	89	cd00200: WD40	Protein-proein interaction	gi|356565878|ref|XP_003551163.1|	AT4G29830.1	Vr04	scaffold_35
g37429	1068	XP_003526837.1:PREDICTED: protein SLOW GREEN 1, chloroplastic-like [Glycine max]	539	99	0	80	TIGR02917: PEP_TPR_lipo	Protein-proein interaction	gi|356516307|ref|XP_003526837.1|	AT4G39470.1	scaffold_43	scaffold_576
g662	1278	XP_014498545.1:PREDICTED: TITAN-like protein isoform X1 [Vigna radiata var. radiata]	845	99	0	98	pfam14968: CCDC84	Protein-proein interaction	gi|571463189|ref|XP_006582519.1|	AT4G24900.1	Vr05	scaffold_1
g653	864	XP_003518920.1:PREDICTED: COMPASS-like H3K4 histone methylase component WDR5B [Glycine max]	182	42	3e-51	66	cd00200: WD40	Protein-proein interaction			Vr06	scaffold_1
g9746	2847	XP_003527122.1:PREDICTED: WD repeat and HMG-box DNA-binding protein 1-like [Glycine max]	1665	99	0	84		Protein-proein interaction; nuclear binding	gi|356516884|ref|XP_003527122.1|	AT3G42660.1	Vr02	scaffold_46
g656	2310	KHN32544.1:Chaperone protein DnaJ [Glycine soja]	1219	99	0	77	TIGR02349: Chaperone_protein_DnaJ	Stress-related	gi|356518880|ref|XP_003528105.1|	AT5G53150.1	Vr05	scaffold_1
g29209	1725	XP_006581733.1:PREDICTED: protein CPR-5-like isoform X1 [Glycine max]	840	99	0	74		Stress-related	gi|571460555|ref|XP_006581733.1|	AT5G64930.1	scaffold_43	scaffold_314
g39185	1005	BAC22498: resistant specific protein-1(4) [V. radiata]	659	99	0	83	pfam03181: BURP	Stress-related	gi|571451063|ref|XP_006578620.1|	AT5G25610.1	Vr05	scaffold_666
g28292	2421	XP_003552307.1:PREDICTED: stress response protein NST1-like [Glycine max]	1177	99	0	81		Stress-related	gi|356568212|ref|XP_003552307.1|	AT3G51650.1	Vr04	scaffold_294
g4774	972	AES72791.2:chaperone DnaJ domain protein [Medicago truncatula]	336	79	2e-111	66	cd06257: DnaJ	Stress-related	gi|356509006|ref|XP_003523243.1|	AT2G18465.1	scaffold_160	scaffold_16
g756	732	XP_003528131.1: protein POLLEN DEFECTIVE IN GUIDANCE 1-like [Glycine max]	302	95	4e-95	77		Stress-related	gi|571451217|ref|XP_006578666.1|	AT1G67960.1	Vr05	scaffold_1
g38548	597	KEH43106.1:cyclin-like protein [Medicago truncatula]	124	79	1e-28	41		Stress-related	gi|356535012|ref|XP_003536043.1|	AT5G26850.4	Vr06	scaffold_633
g714	1905	XP_003522457.1:protein FRIGIDA-like isoform X1 [Glycine max]	840	97	0	74	pfam07899: Frigida	Transcription facotr	gi|356507404|ref|XP_003522457.1|	AT4G00650.1	Vr05	scaffold_1
g3407	1362	XP_014515202.1:PREDICTED: transcription factor bHLH87-like [Vigna radiata var. radiata]	886	99	0	99		Transcription facotr	gi|356522216|ref|XP_003529743.1|	AT3G21330.1	Vr09	scaffold_10
g4782	1512	XP_003533931.1:PREDICTED: trihelix transcription factor GT-2-like [Glycine max]	638	90	0	74	cd12203: GT1	Transcription facotr	gi|356530726|ref|XP_003533931.1|	AT1G76880.1	scaffold_160	scaffold_16
g8356	1131	XP_003527038.1:PREDICTED: E2F transcription factor-like E2FE-like isoform X1 [Glycine max]	598	99	0	80	pfam02319: E2F_TDP	Transcription facotr	gi|356516714|ref|XP_003527038.1|	AT3G48160.2	Vr04	scaffold_35
g25559	897	XP_003544692.1:PREDICTED: BTB/POZ domain-containing protein At1g21780-like [Glycine max]	537	99	0	81	pfam00651: BTB	Transcription facotr	gi|356552683|ref|XP_003544692.1|	AT1G21780.2	scaffold_390	scaffold_239
g36943	1080	XP_003548149.1:PREDICTED: protein SGT1 homolog isoform X1 [Glycine max]	633	99	0	90	PLN03088: PLN03088	Transcription facotr	gi|356559728|ref|XP_003548149.1|	AT4G11260.1	Vr01	scaffold_554
g39105	2010	XP_003523086.1:PREDICTED: MORC family CW-type zinc finger protein 3-like isoform X1 [Glycine max]	1120	99	0	82		Transcription facotr	gi|356508687|ref|XP_003523086.1|	AT1G19100.1	Vr05	scaffold_662
g726	975	XP_003523120.1:PREDICTED: BTB/POZ and TAZ domain-containing protein 1-like isoform X1 [Glycine max]	459	96	8e-159	73		Transcription facotr	gi|356508756|ref|XP_003523120.1|	AT3G48360.1	Vr05	scaffold_1
g3465	876	XP_003529706.1:telomere repeat-binding factor 4 isoform X1 [Glycine max]	399	99	2e-136	76		Transcription facotr	gi|356522138|ref|XP_003529706.1|	AT1G72740.2	Vr09	scaffold_10
g11207	2652	NP_001238154.1:NAC domain protein [Glycine max]	413	29	7e-134	79		Transcription facotr	gi|351726548|ref|NP_001238154.1|	AT1G01720.1	Vr06	scaffold_57
g3466	882	NP_001237744.1:MYB transcription factor MYB107 [Glycine max]	378	99	6e-128	76		Transcription facotr	gi|356522138|ref|XP_003529706.1|	AT1G72740.2	Vr09	scaffold_10
g8345	699	XP_003527048.1:transcription factor bHLH79-like [Glycine max]	309	90	5e-102	64	cd00083: HLH	Transcription facotr	gi|571448280|ref|XP_006577768.1|	AT1G59640.1	Vr04	scaffold_35
g3236	855	XP_014515990.1:PREDICTED: myb-like protein X [Vigna radiata var. radiata]	336	90	8e-112	99		Transcription facotr	gi|571472455|ref|XP_006585614.1|	AT1G80700.1	Vr09	scaffold_10
g24990	462	XP_006582527.1:PREDICTED: RING-H2 finger protein ATL47-like [Glycine max]	185	99	1e-56	61		Transcription facotr	gi|571463207|ref|XP_006582527.1|	AT1G23980.1	Vr05	scaffold_227
g24652	315	XP_002325468.1:zinc finger family protein [Populus trichocarpa]	145	97	6e-42	65		Transcription facotr	gi|356568491|ref|XP_003552444.1|	AT3G02790.1	scaffold_209	scaffold_220
g13096	1674	XP_003529941.1:PREDICTED: BUD13 homolog [Glycine max]	747	99	0	84		Transport	gi|356522614|ref|XP_003529941.1|	AT1G31870.2	Vr09	scaffold_73
g5739	1854	XP_003539758.1:PREDICTED: exocyst complex component EXO70B1-like [Glycine max]	961	96	0	80	pfam03081: Exo70	Transport	gi|356541262|ref|XP_003539098.1|	AT5G59730.2	Vr02	scaffold_21
g8235	1569	XP_003528188.1:PREDICTED: organic cation/carnitine transporter 3-like [Glycine max]	778	93	0	81		Transport	gi|356519052|ref|XP_003528188.1|	AT1G16390.1	Vr03	scaffold_35
g8337	1557	AES67885.2:MFS transporter [Medicago truncatula]	725	98	0	71	pfam06813: Nodulin-like	Transport	gi|356508612|ref|XP_003523049.1|	AT1G74780.1	Vr04	scaffold_35
g34471	2169	XP_003523082.1:PREDICTED: boron transporter 1-like isoform X1 [Glycine max]	1224	99	0	95		Transport	gi|571461188|ref|XP_006581924.1|	AT3G62270.1	Vr05	scaffold_461
g4726	648	XP_003523217.1:PREDICTED: vacuolar protein sorting-associated protein 20 homolog 2-like [Glycine max]	314	99	2e-105	96	pfam03357: Snf7	Transport	gi|356508953|ref|XP_003523217.1|	AT5G09260.1	scaffold_160	scaffold_16
g18138	588	XP_014515012.1:PREDICTED: 60S ribosomal export protein NMD3 [Vigna radiata var. radiata]	159	76	2e-27	44		Transport	gi|356569760|ref|XP_003553064.1|	AT2G03820.1	Vr09	scaffold_124
g20534	906	KHN38482.1:Nitrate transporter 1.3 [Glycine soja]	80.1	22	2e-13	62		Transport	gi|356501284|ref|XP_003519455.1|		Vr01	scaffold_156
g1924	2028	XP_007039961.1:HAT transposon superfamily [Theobroma cacao]	960	99	0	77		Transposable element	gi|356540341|ref|XP_003538648.1|	AT1G79740.1	Vr11	scaffold_5
g33126	1200	XP_007154413.1:hypothetical protein PHAVU_003G117500g [Phaseolus vulgaris]	178	36	6e-49	54	pfam03004: Transposase_24	Transposable element	gi|571457413|ref|XP_006580713.1|		scaffold_7, scaffold_278	scaffold_418
g648	1623	XP_003526949.1:F-box/LRR-repeat protein At5g63520-like isoform X1 [Glycine max]	935	95	0	88		Unknown	gi|356516535|ref|XP_003526949.1|	AT5G63520.1	Vr05	scaffold_1
g783	1521	XP_003523101.1:plant intracellular Ras-group-related LRR protein 9-like [Glycine max]	769	99	0	87		Unknown	gi|356508718|ref|XP_003523101.1|	AT3G11330.1	Vr05	scaffold_1
g4629	2748	XP_006579327.1: pentatricopeptide repeat-containing protein At1g79540-like [Glycine max]	947	71	0	73	cd08215: STKc_Nek	Unknown	gi|571453020|ref|XP_006579327.1|	AT1G79540.1	scaffold_43	scaffold_16
g4668	1788	XP_007137804.1:hypothetical protein PHAVU_009G156900g [Phaseolus vulgaris]	1054	99	0	88	pfam05003: DUF668	Unknown	gi|571460790|ref|XP_006581801.1|	AT1G34320.1	scaffold_201	scaffold_16
g7872	1713	XP_003518842.1:PREDICTED: pentatricopeptide repeat-containing protein At2g15690-like [Glycine max]	905	99	0	82		Unknown	gi|356500039|ref|XP_003518842.1|	AT2G15690.1	Vr07	scaffold_32
g9721	1992	XP_003525913.2:PREDICTED: reticulon-like protein B21-like [Glycine max]	806	99	0	71		Unknown	gi|571461723|ref|XP_003525913.2|	AT5G58000.1	Vr05	scaffold_46
g9735	969	XP_007138398.1:hypothetical protein PHAVU_009G205400g [Phaseolus vulgaris]	534	97	0	83		Unknown	gi|356516975|ref|XP_003527166.1|	AT3G24150.1	Vr02	scaffold_46
g11641	2571	XP_014617518.1:PREDICTED: putative pentatricopeptide repeat-containing protein At1g19290 [Glycine max]	1340	92	0	84	PLN03218: PLN03218	Unknown	gi|571480034|ref|XP_006588075.1|	AT1G19290.1	Vr05	scaffold_60
g11653	1584	XP_007138470.1:hypothetical protein PHAVU_009G211900g [Phaseolus vulgaris]	760	96	0	84		Unknown	gi|356530583|ref|XP_003533860.1|	AT1G80530.1	Vr05	scaffold_60
g28469	879	XP_007138040.1:hypothetical protein PHAVU_009G176100g [Phaseolus vulgaris]	526	93	0	92		Unknown	gi|356516656|ref|XP_003527009.1|	AT5G63050.1	Vr05	scaffold_298
g28472	1107	XP_007138042.1:hypothetical protein PHAVU_009G176300g [Phaseolus vulgaris]	649	99	0	93		Unknown	gi|571458076|ref|XP_006581026.1|	AT5G63040.1	Vr05	scaffold_298
g36713	1590	XP_003527033.1:U-box domain-containing protein 38-like [Glycine max]	821	99	0	84	smart00504: Ubox	Unknown	gi|356508645|ref|XP_003523065.1|	AT5G65200.1	Vr04	scaffold_544
g38945	2013	XP_007134996.1:hypothetical protein PHAVU_010G093100g [Phaseolus vulgaris]	1208	98	0	91		Unknown	gi|356506291|ref|XP_003521919.1|	AT2G31890.1	Vr09	scaffold_652
g675	1335	XP_007137759.1:hypothetical protein PHAVU_009G153500g [Phaseolus vulgaris]	500	69	3e-173	93		Unknown	gi|356516397|ref|XP_003526881.1|	AT4G33480.1	Vr05	scaffold_1
g8344	1020	XP_007138143.1:hypothetical protein PHAVU_009G183700g [Phaseolus vulgaris]	489	99	6e-170	92		Unknown	gi|571451000|ref|XP_006578597.1|	AT3G47850.1	Vr04	scaffold_35
g4761	2985	XP_014523372.1:PREDICTED: LOW QUALITY PROTEIN: uncharacterized protein LOC106779710 [Vigna radiata var. radiata]	1263	66	0	98	cd10910: limkain_b1_N_like	Unknown	gi|571536093|ref|XP_006600798.1|	AT5G09840.1	scaffold_160	scaffold_16
g11628	633	XP_007138506.1:hypothetical protein PHAVU_009G214800g [Phaseolus vulgaris]	357	93	1e-121	78		Unknown	gi|356556517|ref|XP_003546571.1|	AT3G07640.1	Vr05	scaffold_60
g583	891	XP_007137937.1:hypothetical protein PHAVU_009G168000g [Phaseolus vulgaris]	349	83	6e-117	85		Unknown	gi|571463191|ref|XP_006582520.1|	AT5G50360.1	scaffold_43	scaffold_1
g604	582	XP_003526960.1:PREDICTED: uncharacterized protein LOC100776218 isoform X2 [Glycine max]	338	98	3e-115	90		Unknown	gi|356516557|ref|XP_003526960.1|	AT2G27110.3	scaffold_43	scaffold_1
g36719	576	XP_007138112.1:hypothetical protein PHAVU_009G181100g [Phaseolus vulgaris]	323	99	7e-110	87		Unknown	gi|356516698|ref|XP_003527030.1|	AT5G50090.1	Vr05	scaffold_544
g24984	543	XP_006581931.1:uncharacterized protein LOC102662805 [Glycine max]	233	93	1e-74	74		Unknown	gi|571461220|ref|XP_006581931.1|	AT5G62865.1	Vr05	scaffold_227
g27346	348	XP_006592416.1:PREDICTED: uncharacterized protein LOC102661367 [Glycine max]	87	93	5e-18	39		Unknown	gi|571540545|ref|XP_006601521.1|		Vr06	scaffold_274
g779	258	XP_007138015: hypothetical protein PHAVU_009G174000g [Phaseolus vulgaris]	67	51	3e-12	43		Unknown			Vr05	scaffold_1
g20258	189	no hit						Unknown			Vr05	scaffold_151
g21491	135	no hit						Unknown			Vr08	scaffold_169
g34020	339	no hit						Unknown			scaffold_300	scaffold_448
g702	369	no hit						Unknown			Vr05	scaffold_1
g13208	279	no hit						Unknown			scaffold_43	scaffold_74
g28729	147	no hit						Unknown			scaffold_167	scaffold_304
g23838	288	no hit						Unknown			scaffold_309	scaffold_206
g13207	489	no hit						Unknown			scaffold_43	scaffold_74
g17224	165	no hit						Unknown			Vr03	scaffold_115
g23114	507	no hit						Unknown			Vr05	scaffold_194
g32246	276	no hit						Unknown			Vr01	scaffold_392
g636	420	no hit						Unknown			Vr05	scaffold_1
g8277	180	no hit						Unknown			Vr03	scaffold_35
g4773	495	no hit						Unknown			scaffold_160	scaffold_16
Column A: Gene ID of the SCP genes.
Column B: Gene length of SCP genes.
Column C: Accession number and description of blast results obtained form blastx on NCBI website.
Column D: Score of blast.
Column E: Coverage of blast.
Cloumn F: E value of blast.
Column G: Identity of blast.
Column H: Putative protein domain of the gene products.
Column I: Functional category of genes.
Column J: The corresponding soybean homologs.
Column K: The corresponding Arabidopsis homologs.
Column L: The position of SCP genes on the pseudochromosomes of mungbean published by Kang et al. 2014.
Column M: The position of SCP genes on scaffolds of RIL59.
