# Supplementary material for: Genomic and transcriptomic comparison of nucleotide variations for insights into bruchid resistance of mungbean (Vigna radiata [L.] R. Wilczek)
Source: BMC Plant Biol. 2016 Feb 17;16:46. doi: 10.1186/s12870-016-0736-1 (PMC4756517; doi:10.1186/s12870-016-0736-1)
Supplement: Additional file 7: Table S7. — SCPs involved in metabolic pathways. (XLS 35 kb) [file 12870_2016_736_MOESM7_ESM.xls]

## Sheet: Sheet1
Table S7. SCPs involved in metabolic pathways.
KEGG pathway	Sub-pathway	Working pathway	Gene No.	Gene ID	Gene description*
Metabolism	Carbohydrate metabolism	Pentose and glucuronate interconversions	2	g29024	gi:356520174 pectinesterase/pectinesterase inhibitor 3-like
				g724	gi:356508758 gmx:100814679 probable pectate lyase 18-like
		Starch and sucrose metabolism	2	g29217	gi:356507494 gmx:100785271 4-alpha-glucanotransferase, chloroplastic/amyloplastic-like
				g29024	gi:356520174 pectinesterase/pectinesterase inhibitor 3-like
		Pyruvate metabolism	2	g22376	gi:356515814 gmx:100803679 acetyl-CoA carboxylase 1-like
				g8552	gi:356508126 acetyl-CoA carboxylase 1-like
		Propanoate metabolism	2	g22376	gi:356515814 gmx:100803679 acetyl-CoA carboxylase 1-like
				g8552	gi:356508126 acetyl-CoA carboxylase 1-like
		Butanoate metabolism	1	g28730	gi:356518882 gmx:100798203 Ahas2; acetolactate synthase 3, chloroplastic-like
		C5-Branched dibasic acid metabolism	1	g28730	gi:356518882 gmx:100798203 Ahas2; acetolactate synthase 3, chloroplastic-like
	Lipid metabolism	Fatty acid biosynthesis	2	g22376	gi:356515814 gmx:100803679 acetyl-CoA carboxylase 1-like
				g8552	gi:356508126 acetyl-CoA carboxylase 1-like
		Glycerolipid metabolism	1	g27741	gi:571534259 gmx:100808353 diacylglycerol kinase 7-like
		Glycerophospholipid metabolism	2	g759	gi:356516621 gmx:100792911 manganese-dependent ADP-ribose/CDP-alcohol diphosphatase-like
				g27741	gi:571534259 gmx:100808353 diacylglycerol kinase 7-like
	Nucleotide metabolism	Purine metabolism	4	g759	gi:356516621 gmx:100792911 manganese-dependent ADP-ribose/CDP-alcohol diphosphatase-like
				g1321	gi:356549345 gmx:100809727 probable allantoinase 1-like
				g4709, g4711	gi:351727343 gmx:548092 POLD1; DNA polymerase delta (EC:2.7.7.7)
		Pyrimidine metabolism	2	g4709, g4711	gi:351727343 gmx:548092 POLD1; DNA polymerase delta (EC:2.7.7.7)
	Amino acid metabolism	Glycine, serine and threonine metabolism	1	g8358	gi:351723857 gmx:100170755 BADH1; peroxisomal betaine-aldehyde dehydrogenase
		Valine, leucine and isoleucine biosynthesis	1	g28730	gi:356518882 gmx:100798203 Ahas2; acetolactate synthase 3, chloroplastic-like
	Glycan biosynthesis and metabolism	N-Glycan biosynthesis	1	g676	gi:356508939 gmx:100817168 neutral alpha-glucosidase AB-like
		Glycosaminoglycan degradation	1	g11646	gi:356556531 gmx:100802477 heparanase-like protein 3-like
	Metabolism of cofactors and vitamins	Pantothenate and CoA biosynthesis	1	g28730	gi:356518882 gmx:100798203 Ahas2; acetolactate synthase 3, chloroplastic-like
		Porphyrin and chlorophyll metabolism	1	g692	gi:356507333 gmx:100779022 radical S-adenosyl methionine domain-containing protein 1, mitochondrial-like
	Metabolism of terpenoids and polyketides	Terpenoid backbone biosynthesis	1	g4725	gi:571460714 gmx:100819877 farnesylcysteine lyase-like
Genetic information processing	Translation	RNA transport	3	g18138	gmx:100783829 60S ribosomal export protein NMD3-like
				g28715	gi:356508366 gmx:100800438 eukaryotic translation initiation factor isoform 4G-1-like
				g29038	gi:571464849 gmx:102669842 translation initiation factor eIF-2B subunit alpha-like
		Ribosome biogenesis in eukaryotes	2	g18138	gmx:100783829 60S ribosomal export protein NMD3-like
				g40065	gi:571471907 gmx:100780706 H/ACA ribonucleoprotein complex subunit 4-like
	Folding, sorting and degradation	Protein processing in endoplasmic reticulum	1	g676	gi:356508939 gmx:100817168 neutral alpha-glucosidase AB-like
		Ubiquitin mediated proteolysis	1	g4094	gmx:100777459 DNA damage-binding protein 1-like
		RNA degradation	1	g8336	gi:356565878 gmx:100791764 WD repeat-containing protein 61-like
	Replication and repair	DNA replication	2	g4709, g4711	gi:351727343 gmx:548092 POLD1; DNA polymerase delta (EC:2.7.7.7)
		Base excision repair		g4709, g4711	gi:351727343 gmx:548092 POLD1; DNA polymerase delta (EC:2.7.7.7)
		Nucleotide excision repair	3	g4709, g4711	gi:351727343 gmx:548092 POLD1; DNA polymerase delta (EC:2.7.7.7)
				g4094	gmx:100777459 DNA damage-binding protein 1-like
		Mismatch repair	2	g4709, g4711	gi:351727343 gmx:548092 POLD1; DNA polymerase delta (EC:2.7.7.7)
		Homologous recombination	3	g40075	gi:356540116 gmx:100791807 DNA topoisomerase 3-beta-1-like
				g4709, g4711	gi:351727343 gmx:548092 POLD1; DNA polymerase delta (EC:2.7.7.7)
Environmental Information Processing	Signal transduction	Phosphatidylinositol signaling system	1	g27741	gi:571534259 gmx:100808353 diacylglycerol kinase 7-like
		Plant hormone signal transduction	1	g31995	gi:356516311 gmx:100799772 systemin receptor SR160-like
Cellular Processes	Transport and catabolism	Endocytosis	1	g4769	gi:356508953 gmx:100775459 vacuolar protein sorting-associated protein 20 homolog 2-like
Organismal Systems	Environmental adaptation	Circadian rhythm - plant	1	g8295	gi:356508533 gmx:100799728 two-component response regulator-like APRR1-like
		Plant-pathogen interaction	2	g36943	gi:356559728 gmx:100780174 protein SGT1 homolog
				g8334	gi:356507178 gmx:100809838 calcium-dependent protein kinase 10-like
*, gi number can be used in searches of NCBI database whereas gmx number can be used in searches of UniProt database.
