# Supplementary material for: Genomic and transcriptomic comparison of nucleotide variations for insights into bruchid resistance of mungbean (Vigna radiata [L.] R. Wilczek)
Source: BMC Plant Biol. 2016 Feb 17;16:46. doi: 10.1186/s12870-016-0736-1 (PMC4756517; doi:10.1186/s12870-016-0736-1)
Supplement: Additional file 9: Table 9. — Marker test of g779p, g34480p, g34458p, DMB-SSR158 and OPW02a4 on mungbean recombinant inbred lines (RILs). (XLSX 432 kb) [file 12870_2016_736_MOESM9_ESM.xlsx]

## Sheet: Marker test
Table 9. Marker test of g779p, g34480p, g34458p, DMB-SSR158 and OPW02a4 on mungbean recombinant inbred lines (RILs).
g34480p				+			+	+	+	+	+	+	+	+	+		+						+	+		+	+	+				+			+	+	+	+	+				+		+
Seed type	S	S	S	M	S	S	R	M	R	R	R	R	M	S	R	S	S	S	S	S	S	S	R	R	S	S	R	R	S	S	S	R		S	R	R	R	R	R	S	S	S	M	S	R	S	S	S	S
g779p				+			+	+	+	+	+	+	+	+	+		+						+	+		+	+	+				+			+	+	+	+	+				+		+
Seed type	S	S	S	M	S	S	R	M	R	R	R	R	M	S	R	S	S	S	S	S	S	S	R	R	S	S	R	R	S	S	S	R		S	R	R	R	R	R	S	S	S	M	S	R	S	S	S	S
g34458p	+	+	+	+	+	+			+					+		+	+	+	+	+	+	+		+	+	+	+	+		+	+			+				+		+	+	+	+	+	+	+	+	+	+
Seed type	S	S	S	M	S	S	R	M	R	R	R	R	M	S	R	S	S	S	S	S	S	S	R	R	S	S	R	R	S	S	S	R		S	R	R	R	R	R	S	S	S	M	S	R	S	S	S	S
DMB-SSR158	+	+	+	+	+	+	+	+	+	+	+	+	+	+	+	+	+		+	+	+	+	+	+	+	+	+	+	+			+
Seed type	R	R	R	R	R	R	R	R	R	R	R	R	R	R	R	R	R		R	R	R	R	R	M	M	M	M	M	M	S	S	S	S	S	S	S	S	S	S	S	S	S	S	S	S	S	S	S
OPW02a4/HaeIII	2	1	1	2	2	1	1	1	2	2	2	2	2	1	1	1	3	1	2	1	1	1	1		1	1	1	2	1	1	2	2	2	2	2	2	2	1	2	1	1	1	1	1	1	1	1	1	2
Seed type	S	S	S	M	S	S	R	M	R	R	R	R	M	S	R	S	S	S	S	S	S	S	R		R	S	S	R	R	S	S	S	R	R	R	R	R	S	S	S	M	S	R	S	S	S	S	S	R
OPW02a4/HaeIII	2	2	2	1	1	2	1	1	2	2	1	2	2	1	2	1	2
Seed type	R	R	S	S	S	R	S	S	M	M	S	R	R	S	R	S	R
PCR products were analyzed on a 6% acrylamide gel.
	R: bruchid-resistant
	M: moderlate bruchid-resistant
	S: bruchid-susceptible
Red color indicated the bruchid-susceptibility of RIL can not distinguish by the marker.
[truncated: 16 more columns]
